# Supplementary material for: Construction and verification of a novel prognostic risk model for kidney renal clear cell carcinoma based on immunity-related genes
Source: Front Genet. 2023 Jan 20;14:1107294. doi: 10.3389/fgene.2023.1107294 (PMC9895858; doi:10.3389/fgene.2023.1107294)
Supplement: Supplementary file 4 [file Table3.XLSX]

## Sheet: Sheet1
gene_name	log2FoldChange	pvalue	padj
HECW1	-3.72603	5.53723e-62	1.98928e-60
KLHL13	-2.17598	1.32446e-75	7.87478e-74
ARHGAP33	2.09302	4.20084e-48	9.20951e-47
SLC22A16	2.10049	6.52652e-22	4.23291e-21
ABCB5	2.04427	2.57721e-11	8.58091e-11
ARX	3.54514	1.42534e-18	7.67071e-18
SLC4A1	-3.20347	1.66226e-15	7.38799e-15
PRSS22	-3.20799	1.7215e-20	1.03265e-19
PRKAR2B	-2.24005	3.813e-100	5.67506e-98
ABCB4	2.10301	3.27098e-36	4.35887e-35
ITGAL	2.50741	4.40628e-80	3.09798e-78
KRT33A	2.89854	1.04563e-11	3.57334e-11
TAC1	-2.91304	3.91959e-12	1.38203e-11
DLX6	2.58675	2.07377e-53	5.59528e-52
LGALS14	2.08314	1.51895e-05	3.10545e-05
MYH13	4.70487	3.37052e-31	3.53727e-30
UPP2	-4.32856	1.01573e-92	1.15538e-90
PRSS21	2.26819	1.53197e-19	8.72061e-19
SLC13A2	-4.72432	7.41154e-39	1.10059e-37
MATK	2.24558	5.4267e-69	2.51025e-67
CEACAM7	-2.49484	2.88905e-08	7.54798e-08
CACNA2D2	-2.30198	2.03349e-101	3.23671e-99
E2F2	2.34678	1.03476e-72	5.49643e-71
TFAP2B	-5.75736	1.41839e-61	5.02475e-60
TFAP2D	2.51031	1.60792e-06	3.60734e-06
MMP25	2.08303	4.48282e-71	2.25821e-69
TENM1	2.44527	1.4136e-54	3.96093e-53
IYD	-4.28894	1.96967e-72	1.03427e-70
ETV7	2.68774	2.19373e-91	2.31179e-89
HHATL	4.60449	3.18698e-23	2.21054e-22
BTK	2.17329	2.86011e-82	2.14583e-80
SYT7	-3.33625	9.33488e-42	1.56118e-40
ANLN	2.30515	1.22113e-47	2.61594e-46
DCN	-2.54518	1.08377e-25	8.63715e-25
TYROBP	2.65059	3.43628e-104	6.10552e-102
ALOX5	2.08046	1.70238e-43	3.09064e-42
SLC7A14	-2.97221	1.2616e-22	8.48741e-22
CLDN11	-2.47182	7.84003e-44	1.43988e-42
CD6	2.35395	4.37468e-68	1.95839e-66
ACP3	-5.58971	2.63324e-241	1.50888e-237
WAS	2.16625	5.79784e-75	3.36429e-73
DPEP1	-4.3942	8.91049e-62	3.1812e-60
CNTN1	-3.67919	1.26239e-37	1.79107e-36
SLC11A1	2.37978	4.53587e-63	1.69048e-61
ZNF806	-2.39317	1.06839e-20	6.47745e-20
MARCO	2.37454	1.17006e-23	8.30807e-23
RUNX3	2.66924	1.43055e-91	1.52153e-89
PLEKHB1	-2.31129	6.18296e-39	9.23487e-38
BIRC3	2.31414	8.54196e-60	2.87921e-58
DEF6	2.26194	1.93225e-78	1.28558e-76
EHD2	2.23521	2.23916e-101	3.55174e-99
DEPDC1	2.38028	4.97695e-52	1.28534e-50
TYMP	2.93744	4.99707e-124	1.5798e-121
VIM	2.55992	2.6991e-161	2.47459e-158
RTEL1-TNFRSF6B	2.46615	1.33744e-62	4.9087e-61
RNASET2	3.34854	1.0842e-100	1.66223e-98
SLAMF7	2.80827	3.5417e-60	1.2089e-58
INSRR	-3.61396	1.42621e-37	2.02161e-36
SH2D2A	2.72531	1.94053e-65	7.89315e-64
ANK1	2.21123	7.60897e-31	7.82771e-30
IBSP	5.13102	5.17723e-55	1.47501e-53
TMSB10	2.12836	4.25228e-86	3.72001e-84
CASR	-5.52016	4.50949e-82	3.35584e-80
MSR1	2.06575	9.01845e-52	2.29293e-50
BEST2	2.18867	2.0802e-10	6.46148e-10
C2orf83	2.82434	2.34133e-09	6.71225e-09
ZPBP	-2.91099	2.30539e-26	1.90245e-25
BARX2	2.62889	2.48062e-82	1.86948e-80
ZIC2	3.04614	1.16038e-14	4.87203e-14
LCP2	2.20569	9.2848e-113	2.11753e-110
GUCA2B	5.77097	3.33535e-66	1.39503e-64
PHKA2	2.17015	3.60085e-125	1.17068e-122
GPM6B	-2.102	2.10699e-44	3.95522e-43
MAGEC2	2.78827	0.00110162	0.00185115
PREX2	2.05496	2.43639e-36	3.26856e-35
CP	4.58454	1.85798e-83	1.45593e-81
ROS1	-2.43019	6.45736e-08	1.64105e-07
LMO3	-3.35902	3.98331e-74	2.24048e-72
COL9A2	-2.20142	1.79066e-39	2.73985e-38
UTS2	2.76201	2.90342e-29	2.79085e-28
TNFRSF9	4.0604	4.08681e-84	3.27524e-82
EPN3	-3.74336	9.81826e-36	1.279e-34
NEXMIF	-2.94419	1.06952e-30	1.09242e-29
SLC4A8	-2.71296	1.92801e-128	6.90482e-126
PTGER3	-2.11094	5.83588e-23	3.98633e-22
TNIP3	3.75376	1.9395e-63	7.36607e-62
COL23A1	5.17685	9.04314e-203	2.59092e-199
POLQ	2.14251	1.44396e-50	3.50595e-49
FSTL4	-2.55062	3.63531e-32	4.00303e-31
PTPRN	5.3374	7.35675e-95	9.06561e-93
FOXC1	-2.18129	1.30167e-91	1.38767e-89
CBLN4	2.06515	3.08026e-23	2.13813e-22
RELT	2.0777	8.47515e-109	1.74219e-106
CYFIP2	-2.26806	1.69638e-100	2.57495e-98
ITIH4	2.38045	2.29872e-26	1.89729e-25
ITIH1	4.66035	4.02888e-42	6.85045e-41
PHF21B	-2.26299	6.00234e-16	2.73881e-15
MSH4	2.93231	3.37323e-47	7.10952e-46
PRDM1	2.26237	1.31237e-120	3.69081e-118
SLC2A3	2.01501	1.40749e-47	3.00936e-46
CREB3L3	2.66797	5.1027e-26	4.13493e-25
RIMBP2	-3.45384	1.21925e-60	4.22463e-59
COL11A1	2.70374	3.89397e-22	2.55114e-21
LZTS1	2.37663	5.75629e-89	5.56696e-87
WNT8A	2.13921	9.92524e-09	2.69476e-08
SPAG4	4.09652	2.05211e-261	1.88142e-257
CDH3	-2.23911	5.0633e-19	2.79512e-18
DLX3	-2.23937	4.03033e-35	5.08965e-34
TSPAN32	2.00551	5.47125e-59	1.79662e-57
CCN5	3.33482	8.79204e-32	9.48766e-31
DMRT3	4.30816	3.49232e-19	1.9464e-18
CDON	2.22656	7.2938e-66	3.00679e-64
CHI3L2	2.30362	1.5599e-26	1.30084e-25
MCM10	2.50641	1.26186e-78	8.41995e-77
SLC9A3	-3.50222	1.08899e-49	2.54826e-48
ASPM	2.62855	3.69249e-64	1.4369e-62
CD84	2.77238	3.42284e-77	2.17623e-75
SPI1	2.34882	3.20359e-93	3.70848e-91
MPPED2	-2.44961	6.19442e-43	1.09806e-41
SYT1	-2.2378	3.79918e-23	2.62326e-22
ATP2B3	-2.45561	7.04859e-13	2.62141e-12
PITX1	3.64994	1.53124e-23	1.08023e-22
CLEC2D	2.55023	1.84777e-97	2.52846e-95
SPTB	-2.66044	3.00775e-72	1.57037e-70
FGF10	-3.44444	1.38367e-27	1.21418e-26
CHAT	5.20588	1.53487e-17	7.74891e-17
CAMK2A	-2.76823	6.91108e-36	9.06209e-35
SLC12A3	-4.75459	2.96317e-35	3.77214e-34
TRPM5	-2.11243	6.38428e-21	3.91259e-20
VASH1	2.16271	1.48212e-108	3.00627e-106
MYO3B	-3.75211	3.96351e-47	8.33064e-46
CDH19	-2.08227	1.25836e-07	3.11859e-07
RPS6KA6	-2.97683	2.94395e-43	5.27781e-42
ASIC4	2.16925	1.37207e-19	7.82982e-19
SCARB1	4.0683	7.6787e-206	2.34666e-202
ADAM11	2.08353	2.49028e-43	4.47498e-42
DHRS9	2.39854	2.04651e-46	4.18067e-45
CD5L	4.88517	2.41394e-51	6.02382e-50
ST6GAL1	-2.17214	1.8494e-65	7.53585e-64
TBX21	2.45643	1.78506e-85	1.51255e-83
PPP2R2C	2.22419	1.12108e-14	4.71179e-14
SNCB	3.26438	1.49238e-17	7.54351e-17
SLC12A1	-8.27643	7.47223e-137	3.49525e-134
WSCD2	-2.23536	5.63425e-18	2.92469e-17
KCNQ2	-2.5979	5.57563e-18	2.89459e-17
GTSE1	2.32876	9.20958e-63	3.39917e-61
WNT8B	-3.94536	2.67713e-115	6.39179e-113
ADD2	2.70511	8.75602e-39	1.29646e-37
FGF4	-2.02308	0.000699684	0.00120088
ATP12A	-7.23628	9.89161e-107	1.89724e-104
TUBA3D	6.49483	2.02713e-94	2.46487e-92
MCAM	2.0581	2.6433e-80	1.86418e-78
RAP1GAP	-2.565	8.80496e-49	1.98734e-47
DGKD	2.09779	5.68745e-117	1.41695e-114
ACTL6B	3.14204	9.48327e-14	3.74632e-13
APBB1IP	2.41073	3.29375e-75	1.92588e-73
SMC1B	2.29881	5.44974e-34	6.53983e-33
CST7	3.11107	1.46026e-80	1.03782e-78
AMPH	-3.15713	2.79801e-65	1.13407e-63
ADCY2	2.5679	1.34074e-26	1.1219e-25
RBFOX1	-2.36135	2.15372e-15	9.49955e-15
FGF20	2.10065	2.77446e-27	2.40515e-26
BPIFB2	2.42275	0.000109583	0.000205482
TP73	3.05125	8.2218e-66	3.38023e-64
CLUL1	-3.45911	1.0784e-123	3.36292e-121
SLC1A3	2.71719	1.52862e-77	9.8142e-76
AFM	-4.69447	2.62001e-55	7.53002e-54
SCGN	4.65727	4.40085e-72	2.27954e-70
MOXD1	-2.28519	1.10836e-27	9.79723e-27
PTPRH	2.5422	7.4671e-18	3.84217e-17
RDH8	-3.83847	6.23028e-18	3.22096e-17
COL5A3	3.53285	2.53346e-161	2.37013e-158
NDC80	2.03475	1.97844e-70	9.63812e-69
AFP	-2.33776	1.0408e-19	5.97437e-19
COL4A4	-2.12897	1.03985e-56	3.12781e-55
CACNA1S	-2.08382	1.01559e-22	6.86359e-22
PKP1	2.09642	2.3274e-15	1.02419e-14
IL12RB2	2.61056	4.15192e-23	2.86122e-22
COBLL1	-2.38939	2.38423e-106	4.51634e-104
SEMA5B	3.88108	1.18505e-174	1.64617e-171
LINC01587	5.15177	4.35446e-132	1.78226e-129
GRHL2	-3.69141	2.467e-26	2.03143e-25
EPYC	3.65751	8.04292e-26	6.4491e-25
SLCO1A2	-2.23324	3.81807e-10	1.1652e-09
NKAIN1	4.01191	7.08003e-76	4.25926e-74
APOB	4.18798	3.749e-47	7.887e-46
MECOM	-2.55074	1.54381e-84	1.26149e-82
RAD54L	2.48944	2.11611e-58	6.7978e-57
AQP6	-2.71192	4.72727e-10	1.43388e-09
NME8	2.79592	3.75345e-77	2.38313e-75
PPEF1	2.52399	1.78754e-45	3.50631e-44
LAT2	2.14633	2.37458e-96	3.16433e-94
MT3	3.33572	5.00238e-30	4.95386e-29
PTHLH	6.38818	1.66461e-117	4.1927e-115
TFAP2C	-2.07126	1.91485e-11	6.42925e-11
SULT2B1	-3.15051	9.98284e-43	1.752e-41
GP6	2.24799	4.04792e-35	5.11045e-34
TPX2	2.49348	3.52402e-66	1.47126e-64
FER1L4	5.52252	8.21603e-170	9.91134e-167
DEFB127	-2.67944	3.81546e-06	8.26581e-06
SIGLEC1	2.52901	7.48959e-67	3.2057e-65
SLC4A11	-4.43004	2.37783e-130	9.0835e-128
LZTS3	-2.30764	1.61577e-69	7.6517e-68
F11	-4.23545	4.96718e-53	1.32154e-51
SIRPG	3.36337	7.13904e-68	3.17113e-66
P2RX7	2.65954	1.03769e-142	5.40554e-140
CHGB	-3.62438	4.14313e-40	6.4843e-39
TBX5	6.18824	4.2931e-43	7.6457e-42
NOS1	-4.43479	4.43378e-101	6.96059e-99
BIRC5	2.47046	2.09941e-55	6.05277e-54
LAG3	3.55129	6.15832e-66	2.55247e-64
RGS1	3.09383	9.82557e-92	1.05731e-89
LYZ	2.43048	1.17456e-47	2.52192e-46
SI	2.24416	3.4339e-06	7.4724e-06
KIF4A	2.20911	3.61607e-61	1.2712e-59
SLC26A4	-3.26987	6.52027e-62	2.3333e-60
TF	3.98495	6.17425e-37	8.50207e-36
APOH	-2.51561	1.39805e-16	6.64744e-16
CPA1	-2.89935	2.09653e-33	2.44547e-32
ANGPT2	3.10452	2.25064e-109	4.68962e-107
MYH7	-3.12887	7.63114e-41	1.23132e-39
SLC7A8	-3.59856	1.27185e-85	1.08571e-83
TBL1Y	-3.36593	4.09012e-24	2.97565e-23
TYRO3	-2.25798	5.79685e-76	3.51965e-74
TBX15	3.11618	2.38685e-60	8.18979e-59
UNC13D	2.16473	1.86507e-73	1.02146e-71
CDC45	2.71458	1.50762e-93	1.77663e-91
AC016026.1	2.76922	6.88409e-64	2.64299e-62
VNN3	2.45144	3.73404e-29	3.5646e-28
GABRP	-2.20959	5.41115e-19	2.98283e-18
EPB41L4B	-3.35275	1.57921e-34	1.94238e-33
IL11	-3.35073	5.53598e-30	5.47519e-29
MYO3A	3.29628	5.51904e-103	9.3703e-101
TREM2	4.24796	8.67657e-183	1.52978e-179
MLN	2.28942	3.45601e-11	1.13993e-10
IL12RB1	2.58226	2.18084e-94	2.63878e-92
SCD	2.99636	2.65939e-107	5.18762e-105
ERMP1	-2.46188	1.0398e-124	3.35672e-122
HSD3B7	2.22275	2.06791e-58	6.64764e-57
MAGEB2	3.10889	4.5652e-05	8.91283e-05
AMELY	-3.76397	3.02136e-18	1.59363e-17
MMP11	2.0186	2.48523e-54	6.89203e-53
DERL3	2.16069	1.66944e-31	1.77933e-30
SLC7A4	-2.02595	3.51064e-14	1.42594e-13
SEC14L3	3.83501	2.45632e-28	2.24169e-27
PLA2G3	-2.59385	1.32825e-09	3.87873e-09
SEZ6L	2.00933	3.47798e-17	1.71823e-16
LGALS1	2.14282	6.57817e-67	2.8235e-65
SLC16A8	2.05726	1.19992e-39	1.84706e-38
CENPM	2.20437	1.13833e-62	4.18796e-61
SLC5A1	2.09931	2.80326e-16	1.30607e-15
TPTEP1	-2.24356	1.47665e-25	1.16649e-24
MIOX	-2.33577	1.3583e-22	9.12319e-22
RASL10A	2.03734	2.10053e-43	3.79245e-42
HMOX1	2.31567	9.6719e-68	4.26317e-66
APOBEC3H	2.90206	7.89007e-91	8.14614e-89
RASD2	2.87758	1.50689e-98	2.13861e-96
PNPLA5	2.8243	1.71678e-08	4.57526e-08
APOL1	2.05353	3.34176e-31	3.50789e-30
NCF4	2.00858	1.63948e-68	7.45588e-67
IL2RB	2.99256	4.5234e-112	1.0115e-109
MLC1	2.19388	1.14252e-58	3.70397e-57
KCNK10	-3.35442	2.45945e-75	1.45288e-73
GZMH	2.97757	2.85126e-87	2.58309e-85
GZMB	2.55671	1.57747e-67	6.90665e-66
TRIM9	2.83164	7.03627e-91	7.28103e-89
CHGA	-2.68636	2.70086e-22	1.78298e-21
SIX4	-2.20553	2.71267e-16	1.26489e-15
SERPINA4	-2.79775	1.16564e-17	5.92397e-17
CPNE6	-6.58066	5.29002e-103	9.01486e-101
PCK2	-2.31527	1.11117e-84	9.1779e-83
MMP9	3.75916	1.18259e-56	3.54784e-55
VSX1	3.20587	1.62947e-30	1.65441e-29
MYBL2	3.40145	2.0662e-78	1.36873e-76
SLA2	2.90305	6.32777e-85	5.27402e-83
PABPC1L	2.21273	1.49218e-37	2.11121e-36
BMP7	-3.11994	2.36433e-18	1.25429e-17
SLC17A9	3.34534	1.68528e-73	9.25211e-72
BIRC7	7.04918	9.45501e-118	2.42138e-115
CHRNA4	-3.22525	2.4808e-17	1.23692e-16
TRIB3	3.12372	1.69693e-79	1.1593e-77
RASSF2	2.18096	4.1228e-91	4.30509e-89
SLC52A3	-2.96752	7.90626e-57	2.38913e-55
RSPO4	2.19581	4.23623e-18	2.2153e-17
SIRPB1	2.65833	4.24741e-57	1.2989e-55
HAO1	-3.27333	2.32958e-12	8.3495e-12
HCK	2.03496	2.02351e-78	1.34434e-76
E2F1	2.18185	1.21968e-84	1.00379e-82
BPI	-2.42945	7.2544e-40	1.12272e-38
VSIG1	3.94731	3.89217e-102	6.32698e-100
TLR8	2.11531	4.07027e-40	6.37244e-39
PAGE4	-3.55847	1.43661e-15	6.41429e-15
CACNA1F	2.26507	1.93136e-36	2.5994e-35
GPR50	-2.4455	1.77247e-08	4.71736e-08
VGLL1	-6.16556	9.62315e-37	1.31564e-35
TIMP1	2.05932	4.34438e-44	8.06605e-43
GABRE	2.92693	2.81335e-59	9.31169e-58
TNFSF13B	2.50593	1.80123e-66	7.59614e-65
FGF9	-2.88645	7.54473e-12	2.6073e-11
OLFM4	-4.88604	6.92277e-42	1.165e-40
HSF4	5.69423	3.85056e-198	8.4054e-195
CORO1A	2.41871	3.03542e-81	2.21219e-79
CBLN1	2.08794	6.3248e-17	3.07265e-16
ZP2	-2.7975	1.16032e-26	9.73291e-26
MEFV	2.2452	7.39164e-58	2.33522e-56
AQP8	2.40908	1.00775e-21	6.46737e-21
TOX3	-2.18869	2.01391e-18	1.07373e-17
PYCARD	2.06483	1.27979e-54	3.60141e-53
IL21R	2.60132	2.40114e-71	1.21894e-69
AQP9	3.37448	1.56672e-41	2.60879e-40
CORO2B	-2.00604	1.86873e-32	2.08125e-31
GOLGA8UP	2.2049	7.32358e-13	2.72058e-12
TGM5	2.46978	8.06027e-16	3.64929e-15
TRPA1	3.74012	1.64431e-90	1.67504e-88
CALB1	-7.52961	8.15899e-153	6.56169e-150
SFRP1	-5.2835	2.6759e-102	4.39663e-100
ESRP1	-3.07722	9.33002e-19	5.07352e-18
STMN2	3.77934	2.02143e-25	1.58536e-24
MAP4K1	2.38327	8.28516e-68	3.66602e-66
CKM	-2.88749	8.53372e-48	1.83918e-46
CD37	2.13005	2.821e-77	1.79857e-75
AMH	2.68517	4.49973e-31	4.69333e-30
RETN	2.6632	3.00657e-29	2.88637e-28
CLEC4M	-2.13431	5.34702e-15	2.29678e-14
IL4I1	2.11174	2.48887e-48	5.50639e-47
KIR3DX1	2.49424	5.79067e-38	8.31872e-37
LILRB1	2.91089	2.42321e-155	2.05708e-152
ASF1B	2.15281	7.81266e-72	4.01503e-70
TNNT1	4.72543	9.07952e-49	2.04628e-47
RASAL3	2.66029	3.7489e-128	1.3322e-125
SLC1A6	2.42901	5.52196e-11	1.79247e-10
CCNP	-4.79249	5.654e-102	9.09421e-100
EBI3	2.29344	2.95345e-68	1.32995e-66
OVOL3	2.01573	7.13838e-13	2.65329e-12
TJP3	-2.75594	7.72268e-34	9.21196e-33
SIGLEC8	5.0647	5.6869e-181	9.6553e-178
LIM2	3.18802	4.98154e-27	4.26122e-26
NKG7	3.48008	1.70032e-97	2.33367e-95
CRX	2.90169	4.06796e-17	2.00085e-16
SULT2A1	3.01935	5.55485e-11	1.80263e-10
ATP1A3	2.03961	1.1038e-23	7.8473e-23
SYNGR4	2.00047	7.75134e-20	4.48875e-19
CABP5	2.29475	8.05201e-08	2.03077e-07
FAM83E	-2.37226	4.21867e-15	1.82321e-14
THEG	2.98196	3.56275e-13	1.34975e-12
FGF21	2.853	3.079e-09	8.72986e-09
KLF1	2.20319	3.66309e-16	1.69445e-15
JAK3	2.4273	9.48876e-78	6.16111e-76
SLC5A5	2.42351	2.65551e-25	2.06991e-24
KCNN1	4.28688	2.27525e-82	1.72112e-80
ATP4A	2.67417	1.91095e-11	6.41756e-11
GAPDHS	2.15241	2.24955e-08	5.93061e-08
HAMP	3.77764	3.60573e-61	1.26854e-59
GRIK5	-3.00702	5.04724e-33	5.78571e-32
DNAH11	4.61392	4.39367e-108	8.68148e-106
DLX5	3.4199	5.88966e-107	1.1344e-104
ATP6V0A4	-2.01666	9.40521e-06	1.96349e-05
CAV1	2.22662	4.08533e-94	4.8897e-92
HOXA13	2.76012	2.74692e-29	2.64208e-28
NPTX2	6.97641	5.26636e-161	4.73363e-158
CYP3A5	2.08122	1.45731e-32	1.63058e-31
TFR2	4.03826	7.22739e-65	2.8885e-63
SERPINE1	2.24354	8.7506e-27	7.38605e-26
MOGAT3	2.23412	7.75548e-21	4.73394e-20
AGR2	-2.6522	1.41981e-10	4.4671e-10
GALNTL5	3.00153	3.69566e-12	1.30528e-11
LHX2	3.35089	1.43523e-28	1.32485e-27
KCNT1	2.3718	2.11057e-36	2.83892e-35
CA9	6.04134	6.82844e-200	1.64749e-196
TYRP1	-5.25558	2.11079e-48	4.69713e-47
SH3GL2	-2.70975	4.98645e-16	2.2879e-15
DNTT	2.04905	6.72704e-06	1.42351e-05
GATA3	-3.08975	4.11569e-55	1.17623e-53
PKD2L1	3.2185	1.65657e-49	3.84111e-48
CDH23	2.34803	5.46738e-41	8.89075e-40
TLX1	2.57014	2.92241e-09	8.30387e-09
SORCS1	-2.26991	1.05584e-15	4.74749e-15
RNF43	-2.55151	3.96343e-65	1.60077e-63
HOXB6	-2.08392	3.51177e-53	9.39772e-52
RASD1	-2.54125	6.84217e-53	1.81511e-51
SLC6A4	-2.14617	1.90442e-41	3.16191e-40
KRT32	3.76596	5.61546e-32	6.12317e-31
DLX4	2.6675	1.67943e-43	3.05019e-42
COL1A1	2.79236	7.61572e-42	1.28021e-40
ABCC3	2.30367	3.00468e-67	1.30557e-65
FOXN1	-2.53666	2.84847e-26	2.33799e-25
ALDOC	2.28111	1.32123e-54	3.71574e-53
GABRA4	-2.92878	6.87825e-18	3.54675e-17
CWH43	-2.73583	1.18478e-14	4.97085e-14
ODAM	-2.86621	8.27873e-06	1.73536e-05
NMU	2.86449	2.55178e-24	1.88156e-23
PF4V1	2.12138	8.96646e-20	5.16501e-19
IL2	2.57219	5.11618e-21	3.15399e-20
NEIL3	3.07237	7.12056e-71	3.55183e-69
NCAPG	2.36518	5.03061e-67	2.16737e-65
DDX25	-2.4779	2.63902e-34	3.21145e-33
CRTAM	3.03214	6.82995e-72	3.51789e-70
P2RX3	2.90181	3.2793e-36	4.36742e-35
MS4A6A	2.23426	3.8415e-75	2.23759e-73
CCND1	2.28721	2.23797e-94	2.69976e-92
HPX	2.41719	1.92398e-43	3.48055e-42
FOLR3	-3.19077	9.80812e-26	7.83027e-25
APOA4	3.47034	1.16026e-06	2.63787e-06
IL10RA	2.22025	1.60885e-72	8.48694e-71
KIAA1549L	-2.06764	2.0983e-24	1.55638e-23
CD5	2.09718	1.19175e-48	2.67275e-47
C11orf21	2.62899	1.52769e-73	8.41717e-72
CALCA	-3.04546	2.95409e-09	8.39129e-09
VWF	3.0016	3.73491e-100	5.57694e-98
CLEC2B	2.30074	8.42096e-76	5.04608e-74
SELPLG	2.04069	5.3437e-77	3.38343e-75
DAO	-3.25518	3.82784e-38	5.54063e-37
BIN2	2.00266	1.92466e-87	1.76105e-85
CYP27B1	-3.61545	1.36594e-77	8.81919e-76
MYF6	-2.17881	1.19229e-10	3.77378e-10
MYF5	-2.30295	0.000120493	0.00022497
FOXM1	2.42292	5.9396e-59	1.94762e-57
AKAP3	-2.3433	8.21392e-120	2.2547e-117
SCNN1A	-2.86688	1.77259e-28	1.6271e-27
IL26	2.69748	1.77795e-19	1.00708e-18
IFNG	4.47677	4.57131e-68	2.04243e-66
ENO2	3.19344	7.42674e-136	3.30533e-133
NT5DC3	2.25644	7.62271e-63	2.82028e-61
AICDA	4.51778	2.86618e-79	1.93503e-77
AC009533.1	2.24681	2.272e-48	5.04607e-47
RHAG	2.56754	2.37757e-10	7.35428e-10
KHDRBS2	-2.28107	7.66468e-28	6.82909e-27
SIM1	-2.99552	1.15833e-25	9.21536e-25
EYA4	-3.49936	4.66598e-85	3.9103e-83
NR2E1	3.89626	7.4756e-32	8.09183e-31
SLC17A2	3.2749	6.04566e-46	1.20916e-44
CCR6	2.56919	2.1033e-33	2.45274e-32
VEGFA	3.45475	3.98574e-180	6.30036e-177
LAMA4	2.64727	7.43636e-123	2.2726e-120
CLIC5	-3.8275	1.60769e-99	2.34707e-97
LY86	2.47267	3.01103e-91	3.15134e-89
MEP1A	4.0627	3.40831e-38	4.93807e-37
C7	-3.31029	2.77012e-41	4.56452e-40
KIF20A	2.34876	1.4784e-50	3.58768e-49
SLC4A9	-3.11703	7.28257e-18	3.75017e-17
LOX	4.03807	6.28714e-89	6.06755e-87
GZMK	3.3269	9.57329e-62	3.40986e-60
CDH9	-2.24918	3.89182e-11	1.27788e-10
HAVCR1	2.1742	4.62401e-25	3.54582e-24
ITK	2.08953	1.49811e-47	3.19715e-46
GABRG2	2.29338	5.96286e-05	0.000114865
ST8SIA4	3.54391	1.36273e-166	1.56172e-163
FGF1	-4.23615	2.05156e-131	8.17788e-129
STC2	4.24179	3.8357e-198	8.4054e-195
HRH2	3.43002	1.52756e-70	7.50535e-69
UNC5A	3.4183	5.15648e-55	1.47001e-53
KNG1	-7.53169	4.04638e-84	3.24852e-82
HRG	-7.05391	9.83425e-93	1.12142e-90
CLDN16	-5.86965	3.29299e-121	9.49396e-119
CD86	2.12823	2.98555e-65	1.20795e-63
RBP2	-3.99405	6.70628e-114	1.58465e-111
PFKFB4	2.41548	1.80153e-104	3.22594e-102
HHLA2	3.10894	6.75506e-48	1.46342e-46
AADAC	2.03612	1.12117e-07	2.78975e-07
TNNC1	-3.34602	1.61266e-53	4.37174e-52
CCL20	3.62835	3.48688e-46	7.04771e-45
ZAP70	2.88015	3.71699e-83	2.85411e-81
TFCP2L1	-3.09892	6.67103e-25	5.0647e-24
OTOF	2.59723	1.26492e-46	2.60374e-45
CENPA	2.44585	5.39016e-48	1.17383e-46
ITGB6	-2.5974	1.10795e-38	1.63468e-37
PDE1A	-2.80737	1.30391e-62	4.78945e-61
REEP6	-2.97918	9.7553e-70	4.66311e-68
GALNT3	-2.56405	6.82657e-50	1.60893e-48
REG1A	2.64437	3.41266e-16	1.58084e-15
EFHD1	-2.6331	3.82238e-93	4.39152e-91
KCNJ13	-2.30716	3.02189e-12	1.07435e-11
GNLY	3.10991	1.74399e-96	2.33079e-94
IL1RL1	-2.09606	6.00637e-18	3.11011e-17
SLC9A2	-2.98965	9.87496e-19	5.36221e-18
SLC5A7	-4.36044	1.20091e-78	8.0249e-77
DLX2	3.13816	7.72272e-48	1.66596e-46
PLCL1	-2.65973	1.54552e-89	1.5302e-87
PLEK	2.24102	4.11712e-64	1.59673e-62
KISS1R	6.39337	2.73286e-130	1.02686e-127
ATP6V1B1	-2.67698	7.9815e-14	3.16971e-13
TPSG1	2.47591	5.87657e-18	3.04531e-17
PAPPA2	-3.40995	6.32327e-29	5.96185e-28
ANGPTL1	-2.49422	1.48338e-27	1.30019e-26
NPHS2	-7.10435	2.77986e-46	5.63607e-45
FBXO2	-2.4736	1.87476e-32	2.08746e-31
RPE65	2.74322	2.26445e-28	2.06947e-27
AGMAT	-2.47739	1.9138e-41	3.17634e-40
CD2	3.00585	1.57014e-76	9.75294e-75
KIF21B	2.11876	2.98027e-76	1.83135e-74
HAO2	-2.50743	6.63157e-25	5.03558e-24
NT5C1A	-4.23438	8.83597e-100	1.30241e-97
HPCAL4	-3.99459	5.98941e-52	1.54161e-50
PADI2	-2.482	2.46312e-51	6.14319e-50
ACTL8	4.28638	2.23549e-13	8.59707e-13
PLA2G2D	3.28289	1.37409e-34	1.69646e-33
CDK18	2.35194	8.73124e-95	1.07018e-92
CR2	-3.87581	1.76508e-34	2.16403e-33
CCDC181	-3.06256	4.03848e-79	2.72247e-77
MROH9	2.87466	2.20281e-17	1.10251e-16
FASLG	3.48047	6.9802e-88	6.49045e-86
PLPPR5	6.37726	6.7714e-103	1.14542e-100
MAN1C1	-2.19881	6.51341e-41	1.05543e-39
NEK2	2.05232	1.78692e-40	2.8482e-39
PROX1	-4.32316	8.155e-94	9.70995e-92
MUC5B	2.88532	1.16945e-31	1.25695e-30
TREH	-2.33978	5.96049e-25	4.53352e-24
KIF14	2.71943	2.18502e-74	1.24118e-72
TNNT2	-4.86674	1.13412e-73	6.2789e-72
ATP10B	-2.07654	1.73436e-19	9.83117e-19
MYB	2.51176	6.30142e-39	9.40005e-38
TCF21	-3.53952	1.03066e-100	1.58545e-98
PMFBP1	2.08956	6.32562e-43	1.12088e-41
OLFM3	-5.44124	2.33362e-48	5.17289e-47
TRPM6	-3.00645	8.2041e-73	4.37816e-71
ECRG4	-2.05917	1.57449e-24	1.17398e-23
BSPRY	-2.0683	3.82696e-25	2.9519e-24
CSF3R	2.73521	4.25051e-94	5.07416e-92
PGF	4.66717	2.16147e-114	5.13389e-112
ALDH6A1	-3.06172	2.63278e-112	5.91613e-110
ESRRB	-5.92821	2.00931e-170	2.48943e-167
EPCAM	-2.85656	2.06526e-71	1.05193e-69
NKX2-3	3.13232	1.7442e-13	6.76961e-13
PRLHR	2.76175	3.3263e-13	1.26383e-12
HOXB8	-2.22924	4.35774e-33	5.01288e-32
HOXB1	-2.22882	8.20328e-09	2.24264e-08
GPR31	2.26395	1.99646e-20	1.19182e-19
TEX11	4.22073	2.5199e-66	1.05686e-64
LYZL1	4.27309	1.17749e-31	1.26529e-30
TNFSF11	2.12555	8.97366e-18	4.59058e-17
TGFBI	4.12604	1.10881e-64	4.40079e-63
LRAT	2.27928	1.44082e-37	2.04106e-36
RGSL1	3.24364	1.60441e-24	1.19551e-23
CSTA	2.32671	1.15869e-65	4.74246e-64
CD80	2.46231	7.77049e-56	2.27173e-54
GJA8	-3.15274	1.76431e-27	1.54053e-26
PILRB	2.41599	2.03272e-35	2.61307e-34
GJA3	-2.99758	4.03663e-42	6.86107e-41
SLITRK3	-2.66149	4.10092e-16	1.89087e-15
HPCA	2.78786	2.2693e-67	9.90735e-66
TMIGD3	2.90972	2.00165e-112	4.52007e-110
CXCR4	2.76691	3.6853e-146	2.31422e-143
LINC00544	3.4877	1.51195e-29	1.47029e-28
XPNPEP2	-5.40503	2.61269e-83	2.02997e-81
SASH3	2.46676	2.83356e-94	3.40035e-92
PAEP	7.3597	4.52131e-48	9.9026e-47
OBP2A	3.79517	8.27958e-28	7.36693e-27
LAX1	2.02156	8.6086e-34	1.02394e-32
PLG	-3.22715	2.26234e-17	1.13194e-16
CD244	2.2996	1.09376e-72	5.79641e-71
LY9	2.08853	7.32519e-45	1.39798e-43
HS3ST2	4.89218	3.87902e-101	6.11059e-99
OPN4	5.4337	8.18153e-59	2.66181e-57
AKR1D1	2.38098	1.31412e-13	5.14128e-13
NUDT10	-2.68704	5.01958e-50	1.19039e-48
PLAU	-2.16604	3.69578e-49	8.46245e-48
BHLHE41	2.74347	6.55237e-123	2.01589e-120
GUCY1B2	2.24347	1.31724e-12	4.80836e-12
NEUROD4	2.58587	2.73144e-05	5.45301e-05
ARHGAP9	2.54481	1.63528e-89	1.61558e-87
NCKAP1L	2.30024	1.18193e-73	6.53567e-72
HOXC12	2.25867	1.58031e-21	1.00281e-20
HJURP	2.88256	1.10169e-71	5.62387e-70
PLP1	-2.11275	3.05275e-16	1.41885e-15
NRK	-4.80941	5.56546e-61	1.94456e-59
TNFAIP6	5.65782	4.45985e-169	5.24215e-166
BATF3	2.12111	1.40498e-62	5.15245e-61
PI3	2.69098	8.7003e-17	4.19292e-16
SLC12A5	2.41628	3.58575e-60	1.22302e-58
SEMG2	-7.59716	4.74609e-60	1.61279e-58
GTSF1L	3.77233	1.57051e-25	1.23935e-24
ZNF831	2.24217	1.08628e-46	2.24105e-45
SEMG1	-5.03683	2.88486e-37	4.03432e-36
C20orf85	-2.64832	2.0478e-05	4.13665e-05
PCK1	-2.86547	1.88902e-28	1.73224e-27
ZBP1	2.85624	4.90629e-63	1.82704e-61
MAGEA10	3.64432	6.37993e-19	3.50506e-18
IL9R	2.11794	1.06059e-34	1.3165e-33
IRGC	2.17892	1.29734e-07	3.21051e-07
PSG8	2.51837	1.10403e-05	2.28869e-05
CRISP2	-4.67821	1.46424e-25	1.15728e-24
OR2B6	2.08978	7.91114e-14	3.14313e-13
SPDEF	2.97084	1.23464e-27	1.08861e-26
TREM1	2.10981	9.54024e-25	7.19892e-24
COL21A1	2.20753	4.37965e-38	6.32936e-37
KCNK17	3.50716	6.39912e-37	8.80643e-36
SCGB2A1	-2.17819	4.6412e-14	1.87204e-13
WNT1	2.52413	3.11848e-24	2.28398e-23
MT1G	-4.45872	2.87655e-54	7.958e-53
GPR18	2.17032	3.98831e-40	6.2484e-39
SOX21	2.35739	5.85476e-14	2.34605e-13
AMELX	2.26722	3.29914e-07	7.88879e-07
C1orf61	2.68398	3.3897e-33	3.91995e-32
KIR2DL1	2.4431	3.27915e-40	5.16029e-39
FNDC11	-2.0125	3.89058e-29	3.70941e-28
IL37	2.57581	3.15297e-14	1.28419e-13
TNFSF9	3.4599	1.32883e-99	1.94616e-97
CD70	6.09413	2.33139e-149	1.6964e-146
C3	3.73174	4.14934e-92	4.57235e-90
TNFSF14	3.77584	9.65782e-77	6.04814e-75
CST11	-2.36003	3.28231e-06	7.15748e-06
OVOL2	-3.46679	1.34074e-25	1.06187e-24
PCSK2	-2.36985	3.90797e-16	1.80372e-15
TMEM74B	3.71798	1.22143e-145	7.27166e-143
SIRPD	3.14342	9.05671e-45	1.72126e-43
C20orf173	2.40878	3.68782e-10	1.1265e-09
BPIFB9P	2.35082	4.56862e-22	2.98461e-21
BPIFB1	2.69002	4.19206e-13	1.58046e-12
PROZ	-4.18091	3.38216e-53	9.06677e-52
GPR42	2.74537	4.99274e-12	1.74698e-11
KIRREL2	-2.45046	2.52114e-20	1.49588e-19
HCST	2.01008	3.79825e-45	7.34356e-44
KRT36	3.72977	1.46268e-44	2.76156e-43
PRRG2	-2.80461	8.91566e-54	2.43565e-52
FLRT1	-4.11109	4.26716e-79	2.87241e-77
WNK4	-4.08942	1.09987e-117	2.78558e-115
PRKCG	2.42811	1.18883e-14	4.98512e-14
DACH2	-3.19976	5.09827e-42	8.62716e-41
SSX1	2.26275	0.000137103	0.00025438
SIX1	2.46035	2.4787e-51	6.17869e-50
DLGAP5	2.7196	6.57937e-72	3.39263e-70
HSPA2	-3.89152	4.50338e-154	3.75344e-151
PRDM7	-2.2527	1.10445e-18	5.97956e-18
OMG	2.31749	6.87861e-35	8.61066e-34
AIF1L	-3.22055	7.16437e-85	5.94968e-83
FAM78A	2.35865	4.81596e-126	1.61145e-123
AVPR2	-3.41888	3.24191e-72	1.68878e-70
NXF5	2.02201	2.50198e-21	1.57136e-20
TSPAN8	-3.90801	5.97176e-42	1.00829e-40
TRPV5	-5.13178	3.07955e-74	1.73854e-72
PLA2G5	2.78616	5.69242e-44	1.05348e-42
F2RL3	2.33284	6.04003e-42	1.01944e-40
PKMYT1	2.93399	8.2636e-96	1.05813e-93
GNGT1	2.23277	8.47885e-19	4.62603e-18
RASL11B	-4.26793	4.19676e-76	2.56854e-74
GAL3ST1	2.92328	1.91391e-81	1.40153e-79
MCHR1	5.71413	7.9535e-89	7.62754e-87
APOL5	3.98045	5.40472e-59	1.77604e-57
RAC2	2.07447	6.0579e-55	1.71844e-53
TBC1D27P	2.98329	2.38518e-24	1.76211e-23
CPA4	2.6412	1.27967e-17	6.4886e-17
HOXD13	3.17098	1.00504e-44	1.90695e-43
ARHGAP22	2.74771	4.50852e-146	2.79291e-143
CGNL1	-2.1205	2.26163e-47	4.79979e-46
DLL4	2.4161	3.34177e-83	2.57896e-81
MYOD1	3.60705	1.45865e-16	6.92842e-16
CSRP3	2.70839	3.71351e-13	1.40524e-12
E2F8	2.64281	3.30805e-58	1.05602e-56
PIMREG	2.29712	1.29759e-53	3.52805e-52
SHBG	-2.33499	1.74636e-62	6.37889e-61
AIPL1	2.49948	6.10076e-11	1.97392e-10
CD68	3.15859	1.85442e-100	2.79633e-98
AP1M2	-2.46166	5.80558e-44	1.07312e-42
SIGLEC9	2.30052	5.20009e-87	4.66492e-85
EGLN3	4.24159	1.24936e-228	5.20654e-225
FOXJ1	-3.17388	6.5293e-30	6.44509e-29
AANAT	2.62287	9.98233e-52	2.52818e-50
LBP	3.39957	9.06573e-20	5.21826e-19
TNNI3	2.50455	1.42396e-09	4.15162e-09
CRACR2A	2.15312	8.91457e-77	5.61336e-75
TSPAN16	2.60704	7.73623e-23	5.25388e-22
ANGPTL8	3.24439	1.28255e-29	1.25065e-28
ZSCAN10	2.11085	4.69434e-09	1.31103e-08
APOC1	5.20855	4.12264e-164	4.02098e-161
DPP6	-3.37804	1.78677e-31	1.9004e-30
ATP8B3	4.22179	1.49182e-91	1.58302e-89
EPO	4.91086	1.20099e-42	2.09652e-41
FCHO1	2.62522	4.65361e-69	2.16136e-67
SULT4A1	2.52231	3.06225e-15	1.33565e-14
SAG	2.33369	1.18721e-16	5.67201e-16
LSP1	2.24045	1.73241e-70	8.49361e-69
TNNT3	2.34108	1.07194e-18	5.81111e-18
TNNI2	2.44073	2.31038e-55	6.64848e-54
COL5A1	2.02519	5.06762e-29	4.80266e-28
CALY	2.1703	3.15008e-15	1.37252e-14
MNX1	2.49887	2.95074e-20	1.74265e-19
GATA5	-2.17018	1.60589e-22	1.0728e-21
RBBP8NL	-3.21759	2.54252e-11	8.46848e-11
ASS1	-2.738	5.55228e-83	4.24912e-81
FIBCD1	4.38574	1.77241e-49	4.09934e-48
THEMIS2	2.05356	1.61886e-79	1.11093e-77
PNCK	6.61561	5.21826e-149	3.6244e-146
DUSP9	-6.81503	2.9356e-118	7.64607e-116
CASZ1	-2.03355	9.15985e-79	6.12988e-77
HSD17B3	3.03844	2.10725e-49	4.86643e-48
LILRB2	2.27349	7.97307e-96	1.02379e-93
COX4I2	2.86642	2.33533e-61	8.24127e-60
DEFB118	2.71382	3.25342e-08	8.46281e-08
EDA2R	2.2815	9.83112e-137	4.55221e-134
C1QL1	3.67994	1.01037e-42	1.77119e-41
CCL25	3.12925	7.44043e-21	4.54345e-20
SLC34A1	-4.4414	2.96949e-41	4.88251e-40
PRR7	2.37949	2.19259e-55	6.31744e-54
IDO1	3.94755	4.89105e-126	1.62471e-123
G6PC	-3.53057	6.77983e-32	7.35608e-31
KREMEN2	2.79685	2.27424e-37	3.19502e-36
BARX1	3.60487	4.14027e-21	2.5686e-20
CA6	2.8791	8.21175e-22	5.29444e-21
RHOXF2	2.01404	0.00269621	0.00433628
KRT33B	2.3862	1.56495e-11	5.28736e-11
TNS4	-2.26464	5.97872e-23	4.07964e-22
TOP2A	2.31186	4.58563e-58	1.46081e-56
PPP1R1B	-3.75194	7.88475e-36	1.03093e-34
FMO5	-2.45236	6.24771e-63	2.31342e-61
FSHB	-3.6417	4.40466e-14	1.77835e-13
NR0B2	-2.70966	1.87769e-07	4.58849e-07
PODNL1	2.56431	1.04865e-27	9.28548e-27
SLX1A	2.07195	2.89554e-11	9.60313e-11
RHBG	-2.02311	6.41337e-06	1.36008e-05
CRP	4.39479	4.49167e-32	4.91884e-31
RAB25	-3.42847	6.61948e-23	4.51083e-22
ALDH3B2	-3.88352	2.9069e-35	3.70668e-34
AL139352.1	2.45728	3.28202e-35	4.16417e-34
SLC14A2	-6.39109	1.67125e-102	2.8063e-100
NMUR2	-3.42601	1.61141e-31	1.71868e-30
GPR12	-3.56484	4.66293e-31	4.85803e-30
MYBPH	-3.21758	8.3977e-52	2.14104e-50
CHIT1	5.05286	5.09142e-66	2.11601e-64
DCLK1	2.13919	4.28332e-42	7.27229e-41
IRS4	-2.93298	3.88724e-15	1.68426e-14
PRAM1	2.44663	1.31694e-85	1.12212e-83
LGALS12	4.15492	1.0154e-56	3.05626e-55
PLAAT2	-2.07431	8.27857e-33	9.37263e-32
C1QTNF6	2.27339	3.07121e-93	3.56423e-91
KRBA1	2.78395	5.06022e-132	2.03974e-129
SPINK5	2.12157	3.62434e-23	2.50404e-22
CA1	3.18516	3.05199e-27	2.63974e-26
TEX15	5.75578	3.53733e-73	1.91672e-71
DUSP26	-2.6855	1.39562e-32	1.56345e-31
LOXL2	2.67701	4.74473e-67	2.04613e-65
ADAMDEC1	4.27395	9.99289e-70	4.77171e-68
MRO	-2.99998	2.31128e-80	1.63505e-78
CD180	2.11872	5.98581e-51	1.4705e-49
CHL1	-3.33301	1.13513e-45	2.25261e-44
GSTM3	-3.31527	3.80988e-137	1.83841e-134
HMGCS2	-2.6455	2.34923e-19	1.32185e-18
PTPN22	2.0577	1.66275e-54	4.64487e-53
VTCN1	-3.42945	3.39184e-26	2.77306e-25
NGF	2.11914	3.52067e-48	7.73316e-47
SAA2	3.978	1.49695e-26	1.24994e-25
IL2RA	2.20553	3.28586e-31	3.45158e-30
DOCK2	2.24088	4.51917e-63	1.68563e-61
KLRD1	2.31979	2.7303e-93	3.18473e-91
DDB2	2.01741	5.6352e-200	1.43513e-196
RAB33A	2.13939	2.83518e-46	5.74315e-45
FOLH1B	-3.02584	8.40162e-39	1.2452e-37
CYP2J2	5.11051	2.00988e-133	8.53099e-131
DSG3	2.3458	5.25957e-09	1.4631e-08
TCN1	2.55762	2.74048e-14	1.12046e-13
PDGFRA	-2.37158	5.32211e-25	4.06482e-24
GGACT	-2.3909	6.31522e-54	1.72937e-52
CLDN10	-2.30826	5.10422e-60	1.72809e-58
SLC37A2	2.72549	4.31902e-102	6.99605e-100
PSAT1	-2.51025	1.12963e-26	9.47895e-26
SDS	4.24293	3.78342e-134	1.62089e-131
BICDL1	-2.02855	1.4323e-43	2.60961e-42
DTX1	-2.45398	1.23651e-68	5.66828e-67
CD36	2.16729	3.38257e-44	6.3007e-43
HILPDA	4.73652	6.64319e-223	2.53775e-219
MRAP2	-3.3519	1.16213e-49	2.71387e-48
EHF	-5.21944	2.85638e-74	1.61454e-72
ELF5	-7.83094	1.42455e-150	1.05327e-147
TESPA1	2.44174	9.09505e-59	2.95483e-57
AGAP2	2.68974	1.13344e-143	6.04162e-141
PPP1R1A	-2.66162	1.24731e-16	5.95357e-16
TROAP	3.23884	2.59752e-86	2.28547e-84
B4GALNT1	3.98023	2.30272e-59	7.6492e-58
SLC26A10	2.7615	8.46116e-37	1.15955e-35
EMX1	-2.62815	4.96197e-88	4.63262e-86
CHRND	3.4449	1.67e-32	1.86309e-31
USP44	-3.03031	4.55939e-113	1.05029e-110
IGF2BP3	3.72549	2.87494e-37	4.02167e-36
AOAH	2.16556	2.53316e-64	9.89963e-63
MYO1G	2.63247	2.681e-83	2.07952e-81
NKX2-8	2.28362	6.92095e-05	0.000132353
ADAMTS7	2.43106	5.94336e-101	9.26699e-99
ABHD17C	-2.04269	1.03135e-87	9.49356e-86
SCN2A	-3.02936	4.96352e-35	6.24747e-34
ERMN	2.04666	3.84534e-31	4.01902e-30
SCN7A	-4.00111	1.2369e-43	2.25809e-42
GATA4	3.35269	1.69063e-14	7.01233e-14
HLX	2.53277	7.89367e-93	9.02379e-91
HS6ST1	-2.16443	1.55797e-142	8.0246e-140
GAD2	2.83188	3.13664e-18	1.65348e-17
ALDOB	-4.73732	1.41756e-49	3.29357e-48
BAAT	3.20267	4.17332e-33	4.80314e-32
NR5A1	2.32954	2.82588e-09	8.03906e-09
CTSV	-2.87621	4.23974e-51	1.04604e-49
LMX1B	-4.09818	6.07307e-31	6.2829e-30
SIT1	2.6953	1.48469e-55	4.30759e-54
DMRT1	3.14182	4.94931e-14	1.99246e-13
CD72	2.71063	2.8313e-85	2.38146e-83
ARHGEF39	2.70878	4.02739e-164	4.01347e-161
GMPR	-2.28895	4.10272e-42	6.97082e-41
TFAP2A	-2.03766	1.40758e-16	6.69068e-16
SLC22A7	-3.15674	3.53526e-25	2.73104e-24
CAPN11	3.33089	9.33876e-77	5.86436e-75
HCRTR2	-5.86788	2.45036e-84	1.99161e-82
KIAA0319	2.84452	4.40838e-49	1.0054e-47
GCM1	-2.0194	7.07369e-16	3.21436e-15
TUBB2B	-2.601	1.06478e-42	1.86442e-41
FGFBP1	-3.00158	5.38701e-13	2.01621e-12
MGARP	2.96482	6.73302e-32	7.30702e-31
TTC29	-2.4094	1.34091e-26	1.1219e-25
TTPA	-3.31206	2.43199e-30	2.44753e-29
TMPRSS4	-3.72053	1.97489e-32	2.19789e-31
POU2F3	-2.09801	1.62116e-25	1.27822e-24
MMP13	4.56669	2.25551e-23	1.5759e-22
CASP5	2.94806	3.10432e-63	1.16931e-61
UNC13C	-2.02339	3.33935e-11	1.10359e-10
NUSAP1	2.12682	1.20141e-100	1.82969e-98
ITPKA	3.72222	4.44469e-54	1.22445e-52
PLCB2	2.1178	2.62432e-68	1.18523e-66
PAK6	-3.35677	2.95762e-34	3.59058e-33
SLC28A2	-3.55072	4.40315e-84	3.5226e-82
STRA6	-4.04518	3.41653e-63	1.2827e-61
SEMA6D	-2.94466	5.75202e-91	5.9791e-89
BRDT	2.29591	6.5557e-13	2.44226e-12
DNASE2B	2.93804	1.29166e-38	1.90083e-37
CGREF1	3.02821	5.04392e-76	3.06656e-74
STAMBPL1	2.46058	4.8948e-137	2.33676e-134
BTBD16	3.56192	1.50439e-88	1.42485e-86
CEP55	2.60235	1.07833e-70	5.33822e-69
ADAMTS14	3.38957	7.07457e-61	2.45872e-59
CHRNA1	5.32839	5.82604e-75	3.37638e-73
GUCA1C	-3.18204	1.18717e-14	4.97995e-14
GPAT3	-2.4755	1.77591e-37	2.50413e-36
BMPR1B	-2.01945	5.79866e-09	1.60571e-08
CXCL9	3.57911	4.3679e-76	2.66617e-74
ANXA3	-2.00175	8.17657e-22	5.2725e-21
EGF	-5.42074	1.82585e-109	3.83938e-107
MAPK8IP3	2.08497	4.91822e-56	1.44616e-54
PARVG	2.86158	2.85551e-127	9.69627e-125
B4GALNT3	-2.20897	3.10169e-26	2.53855e-25
PIK3C2G	-4.35837	2.32502e-26	1.91762e-25
PLCZ1	-2.37879	6.08523e-24	4.38329e-23
SLCO1C1	2.49724	9.17834e-74	5.09993e-72
CD27	3.29344	8.15418e-65	3.25323e-63
INHBE	3.33642	3.17007e-41	5.19925e-40
LGR5	-2.5838	1.59104e-16	7.54161e-16
PTPRQ	-3.97256	3.00175e-36	4.00708e-35
KERA	3.42694	1.3261e-15	5.93358e-15
ASCL1	2.687	3.42969e-11	1.1319e-10
GAS2L3	3.09085	4.88093e-119	1.29333e-116
FAM222A	-2.74361	2.98709e-66	1.25051e-64
PDX1	-2.70457	1.87946e-11	6.3146e-11
GPR84	2.10775	4.37266e-35	5.51285e-34
CELA1	2.23833	3.38215e-15	1.4707e-14
RNF113B	2.34471	1.99083e-13	7.68649e-13
ZIC5	3.66207	1.80285e-15	7.99502e-15
ARMH4	-3.56205	1.23553e-122	3.72619e-120
RDH12	-2.08351	6.14695e-20	3.57864e-19
SLC25A47	-2.42411	5.14251e-35	6.46566e-34
SORD	-2.19579	3.20533e-72	1.67162e-70
PSTPIP1	2.77527	8.8557e-79	5.93501e-77
BCL2A1	2.56241	2.01745e-54	5.61518e-53
PIF1	2.25424	4.38137e-47	9.18786e-46
CYP1A1	-2.91179	1.63129e-11	5.5034e-11
PCSK6	2.96411	7.7081e-65	3.07794e-63
LMAN1L	2.39119	5.50797e-07	1.29145e-06
HAPLN3	2.38422	7.21545e-71	3.59526e-69
RLBP1	2.68173	5.1716e-12	1.80695e-11
TICRR	2.28692	8.46434e-60	2.85514e-58
SH3GL3	-5.63566	4.87819e-92	5.34979e-90
SEPTIN12	2.1109	1.0871e-08	2.94213e-08
SLC5A2	-4.73084	3.93128e-76	2.40927e-74
ITGAX	3.27289	3.97091e-128	1.40024e-125
IGSF6	2.67652	1.46069e-107	2.86152e-105
MYLK3	-4.06725	8.69745e-166	9.49285e-163
NKD1	-2.92173	1.17483e-62	4.3188e-61
NLRC5	2.2397	1.03253e-105	1.91628e-103
NOL3	3.4089	1.24776e-217	4.3999e-214
DPEP3	2.27418	6.54937e-30	6.46351e-29
SLC14A1	-2.98979	1.32488e-66	5.60792e-65
PIK3R5	2.78874	2.74625e-127	9.39483e-125
SLC16A3	3.03353	1.33041e-164	1.41831e-161
CARD14	2.63455	2.34669e-37	3.29276e-36
MAPK4	-4.07686	1.26502e-31	1.35681e-30
CBLN2	-3.08734	3.82894e-31	4.00279e-30
PNMT	-2.46062	2.51402e-19	1.41232e-18
FKBP10	2.78634	8.50727e-81	6.103e-79
VAV1	2.2997	1.28291e-83	1.01048e-81
CIB3	2.11101	3.83703e-08	9.92066e-08
DMRTC2	3.16745	3.09571e-09	8.77615e-09
TMEM91	3.73445	2.19866e-132	9.08005e-130
PGGHG	3.56439	2.71792e-71	1.37368e-69
DNMT3L	-3.02202	4.63309e-26	3.7617e-25
TRPM2	2.75235	8.26466e-111	1.81273e-108
IL19	-2.95778	2.30669e-32	2.56218e-31
ADAMTS10	2.15799	1.14537e-53	3.11602e-52
SLC6A3	6.42371	7.18494e-136	3.22907e-133
MYO1F	2.49312	6.03724e-111	1.33054e-108
CACNG8	2.19596	2.3388e-40	3.70466e-39
GPR32	2.1209	6.29149e-05	0.00012088
SIGLEC10	2.96229	3.6476e-102	5.95053e-100
IGLON5	6.17649	1.78375e-73	9.78095e-72
CFAP74	4.00965	2.4754e-141	1.24697e-138
PRDM16	-3.68782	3.17594e-86	2.78905e-84
PADI3	3.64287	2.69186e-21	1.68784e-20
PADI1	5.72807	9.30167e-90	9.26952e-88
CNKSR1	-2.56376	4.89988e-31	5.09794e-30
BEST4	2.67843	1.37904e-35	1.78729e-34
TMEM61	-2.80678	5.85692e-13	2.1878e-12
BARHL2	2.0513	1.14722e-05	2.37414e-05
C1orf162	2.33528	6.373e-91	6.60961e-89
XCL1	2.37002	1.70913e-42	2.96548e-41
XCL2	2.56434	2.61521e-51	6.51189e-50
DPT	-2.17742	2.99989e-20	1.771e-19
RGS5	2.58501	2.43219e-68	1.10063e-66
NR1I3	-2.46477	6.12394e-50	1.44929e-48
F13B	2.62305	4.00238e-11	1.31268e-10
FCRL5	2.0234	7.50126e-14	2.98754e-13
FAM163A	3.21618	1.48654e-90	1.51769e-88
LHX9	2.71038	3.10117e-10	9.52246e-10
CGN	-2.43799	1.22175e-49	2.85164e-48
ADAMTSL4	2.10052	4.01316e-53	1.07082e-51
HORMAD1	3.24067	8.32099e-36	1.08673e-34
DTL	2.1282	1.11679e-69	5.3217e-68
SUSD4	-3.65001	3.0805e-62	1.11985e-60
HHIPL2	2.46257	1.46345e-19	8.3409e-19
CRNN	2.16597	1.17847e-08	3.18208e-08
EFNA3	2.39917	7.09799e-80	4.93746e-78
PPFIA4	3.14026	1.75328e-71	8.94016e-70
ATP6V1C2	-2.16065	2.94086e-21	1.84019e-20
ABCG8	-2.0781	5.08575e-11	1.6558e-10
DQX1	2.93721	8.91479e-23	6.03906e-22
MALL	2.05679	6.52707e-44	1.20067e-42
FBLN7	2.18968	2.23447e-40	3.54308e-39
NXPH2	-3.52976	2.78926e-08	7.29683e-08
SCN1A	2.09874	6.7466e-19	3.70118e-18
CDCA7	2.00722	1.80721e-38	2.64256e-37
DLX1	3.18397	6.65091e-73	3.5659e-71
ABCA12	2.86293	6.83072e-55	1.93527e-53
ACKR3	2.27635	2.28251e-73	1.24414e-71
MARCHF4	2.77071	2.92873e-61	1.03115e-59
GADL1	-4.41124	1.50534e-67	6.59717e-66
ACKR2	-2.26808	7.71987e-48	1.66596e-46
ADGRG7	2.05123	2.1897e-09	6.28975e-09
MYH15	2.38141	3.04157e-50	7.28088e-49
TAGLN3	-3.17652	9.67771e-25	7.29785e-24
IGSF11	-2.90595	5.3943e-34	6.47669e-33
SPATA16	-3.53673	1.43123e-31	1.53149e-30
ILDR1	-2.00184	8.2415e-41	1.32607e-39
TM4SF19	2.87755	1.45633e-35	1.88533e-34
EPHA5	-2.09421	1.4004e-07	3.4551e-07
SLC10A6	2.59906	1.10894e-62	4.08312e-61
ANK2	-2.14799	2.06913e-33	2.41412e-32
CCNA2	2.23657	6.49787e-76	3.92449e-74
RNF175	2.41012	7.9521e-59	2.58901e-57
CDH18	-2.12044	1.29351e-06	2.92789e-06
ADAMTS16	-2.67802	4.43058e-43	7.8844e-42
PLK2	2.21036	2.23327e-109	4.67468e-107
GZMA	3.12148	1.27222e-84	1.04516e-82
HAPLN1	3.53793	1.52451e-68	6.95774e-67
LHFPL2	2.00551	2.87547e-67	1.2518e-65
CRHBP	-4.08876	2.19532e-87	2.00071e-85
ADAMTS19	-4.32539	1.91008e-27	1.66559e-26
GLRA1	2.03568	1.38941e-09	4.05398e-09
CPLX2	3.59832	6.8573e-17	3.32641e-16
FAM217A	-2.37509	1.07029e-50	2.60975e-49
PSD2	2.40476	1.76407e-39	2.70006e-38
SLC17A4	3.58434	1.34466e-51	3.3887e-50
FAM193B	2.09199	1.8621e-58	5.99443e-57
PLA2G7	3.65077	3.7566e-96	4.93427e-94
DOK3	2.62221	4.51145e-130	1.68138e-127
MLIP	2.14639	2.19586e-39	3.34753e-38
LGSN	-2.08249	1.69184e-21	1.07254e-20
FGD2	2.4939	3.67563e-88	3.46697e-86
PRSS35	-2.17995	2.84214e-30	2.85153e-29
CLVS2	4.07923	3.16118e-43	5.65619e-42
SLC2A12	-3.31086	2.22172e-50	5.35185e-49
VIP	2.08793	8.30663e-28	7.38813e-27
IGFBP3	3.4859	5.42396e-129	1.97333e-126
IGFBP1	3.62142	2.1456e-26	1.77443e-25
SSC4D	-2.24036	2.81526e-53	7.56916e-52
AC211486.1	2.30702	1.0299e-13	4.05948e-13
ASB15	-5.24594	1.01807e-55	2.9669e-54
ZAN	4.86357	5.66374e-33	6.47845e-32
STRA8	3.32196	8.61872e-75	4.96969e-73
CNPY1	4.28194	1.26595e-27	1.11579e-26
ASB10	-3.37117	1.13922e-23	8.09279e-23
AKAP4	-2.34041	2.15067e-33	2.50577e-32
GPR174	2.44761	5.00559e-38	7.21123e-37
RIPPLY1	-2.86239	2.15713e-53	5.81677e-52
GPC3	-3.64173	5.10679e-63	1.90017e-61
FATE1	3.52083	3.56528e-116	8.6474e-114
CHRNA6	2.98564	1.55874e-42	2.71173e-41
GNRH1	2.80887	2.99858e-72	1.56736e-70
RGS20	2.85742	2.46623e-36	3.30762e-35
DNAJC5B	3.74622	2.06436e-87	1.88511e-85
PMP2	-2.44336	4.26995e-08	1.0996e-07
PSKH2	-4.10625	1.81757e-17	9.13787e-17
MAL2	-2.72462	1.00725e-45	2.00231e-44
GSDMC	3.35034	3.10988e-27	2.68829e-26
CER1	-2.76609	2.43189e-19	1.36702e-18
PLIN2	2.89848	2.01491e-84	1.64351e-82
CDKN2A	4.92697	2.87794e-191	5.73597e-188
IFNK	2.83809	8.91601e-14	3.5277e-13
NTRK2	-2.08508	5.21483e-28	4.68364e-27
PLPPR1	-4.20854	2.50142e-34	3.04805e-33
CRB2	-2.90297	1.74331e-34	2.13963e-33
OR5C1	2.41245	8.63581e-08	2.17108e-07
FAM171A1	-2.18142	1.4952e-108	3.01944e-106
CDHR1	4.19468	1.39628e-58	4.50436e-57
NPFFR1	2.50275	7.94777e-28	7.07857e-27
MKI67	2.2073	3.15161e-49	7.23451e-48
NKX6-2	-3.04893	3.84822e-36	5.1073e-35
ADM	2.69967	3.83112e-113	8.86981e-111
SAA4	3.74139	5.8061e-18	3.01004e-17
SYT8	2.6043	1.06301e-13	4.1864e-13
HTR3B	-2.69094	2.17329e-07	5.27651e-07
P4HA3	2.83786	2.93489e-52	7.62688e-51
SLC22A8	-6.15007	4.47852e-68	2.00293e-66
ZP1	4.67679	2.36545e-50	5.6921e-49
SCN2B	-2.27581	9.00802e-15	3.80938e-14
FERMT3	2.09719	7.19495e-82	5.31974e-80
TLCD3B	3.67589	1.85831e-46	3.80638e-45
DOC2A	6.11524	3.44164e-178	4.93025e-175
CNTN5	-2.52375	1.42346e-18	7.66148e-18
MPP7	-2.78343	8.45462e-68	3.7374e-66
FXYD4	-6.16447	6.63363e-39	9.87954e-38
PCDH15	-3.96151	9.66747e-23	6.53927e-22
FCGR1A	3.08955	1.36519e-96	1.82987e-94
KLHL1	-3.1703	1.09879e-13	4.32319e-13
CDH8	3.46557	3.24874e-78	2.13055e-76
LYPD6B	-2.72431	6.18679e-15	2.64438e-14
PRSS53	3.50847	2.84813e-82	2.14034e-80
CACNA2D4	2.07533	5.33831e-47	1.11538e-45
PTPRO	-3.20568	4.84267e-89	4.70324e-87
ANO4	3.72822	6.85481e-70	3.29383e-68
DPYSL4	2.29568	1.09638e-17	5.58189e-17
ADAM8	2.12673	3.97868e-45	7.67943e-44
KCNJ1	-6.2764	3.03765e-93	3.53423e-91
TMEM45B	-3.90925	1.97292e-99	2.84451e-97
GABRA2	-4.81798	6.10986e-27	5.20212e-26
RBM46	3.63869	2.1711e-51	5.42668e-50
ZNF37CP	3.87105	1.97846e-70	9.63812e-69
KCNE4	2.0387	5.91106e-63	2.1923e-61
TUBA3E	6.24992	2.16201e-54	6.00658e-53
HSPB8	2.1491	4.08719e-74	2.29328e-72
TMEM178A	-3.22348	1.15723e-85	9.91559e-84
POU4F1	3.59153	1.54402e-21	9.8046e-21
PTH	2.46131	8.89276e-06	1.85948e-05
KCNK13	-2.63793	1.40306e-92	1.58809e-90
HOMER1	-2.19866	7.40708e-66	3.05075e-64
GRIA4	3.63701	5.40258e-34	6.48493e-33
IGSF10	-2.74296	3.35763e-50	8.01652e-49
DSPP	2.35715	8.1556e-10	2.42594e-09
DMP1	3.57264	1.17659e-36	1.60285e-35
CAPSL	-2.84717	1.554e-31	1.65899e-30
GRM1	-3.36794	5.40973e-39	8.10417e-38
CNTNAP4	-2.14966	5.6889e-10	1.7131e-09
MARVELD2	-2.3792	1.72706e-62	6.31341e-61
JAKMIP1	3.56564	2.95556e-83	2.28476e-81
CPB1	3.15147	4.4667e-30	4.43391e-29
LGI2	-3.27737	2.44985e-102	4.06898e-100
BMP6	-2.12442	1.32718e-54	3.73017e-53
PLA2R1	-3.11925	2.44237e-118	6.39774e-116
CD96	2.4611	2.17864e-64	8.536e-63
ADGRF1	-3.98884	1.39853e-26	1.16968e-25
ADGRF4	2.02518	1.97461e-09	5.69297e-09
FRMD1	-2.01923	3.44135e-13	1.30581e-12
LPCAT1	2.53755	5.67512e-110	1.19886e-107
PLEKHG4B	-2.13045	6.38996e-21	3.91555e-20
C16orf89	-2.84774	3.03865e-26	2.48785e-25
CD8A	3.58105	6.07484e-79	4.08323e-77
LGI4	4.57693	3.5282e-84	2.84247e-82
CLCA3P	-2.37309	1.22602e-22	8.2492e-22
C16orf74	3.06972	1.68246e-48	3.7549e-47
PANX3	2.42225	7.5464e-09	2.068e-08
GPR15	2.12146	6.52701e-14	2.60836e-13
ENPP3	4.70596	5.09033e-148	3.43156e-145
FAM167A	-3.51313	1.71187e-75	1.01387e-73
GBP5	3.50231	6.16758e-84	4.88304e-82
SLFN13	2.15992	1.98192e-110	4.26748e-108
WNT7A	-2.99553	8.22193e-27	6.95133e-26
SKA1	2.1254	2.54148e-47	5.38163e-46
PIEZO2	2.13972	7.55094e-59	2.4619e-57
EME1	2.08481	5.73451e-58	1.81795e-56
CA10	-4.8332	3.21396e-30	3.21403e-29
SEPTIN14	2.0763	7.90596e-08	1.99558e-07
PROM2	-3.50004	5.01271e-34	6.02642e-33
GOLGA7B	3.84815	1.64384e-92	1.84694e-90
SLC16A1	2.02948	6.1911e-85	5.16951e-83
TRIM74	2.18931	1.02567e-22	6.93066e-22
XAGE2	-3.14102	6.83744e-15	2.91486e-14
OTOA	2.92262	2.24263e-83	1.75434e-81
FMN2	-3.76327	3.5234e-39	5.33232e-38
CYLC2	2.22889	2.16017e-06	4.7898e-06
ADCY8	3.21913	2.77395e-21	1.73812e-20
RAET1L	-2.29016	2.57067e-18	1.36076e-17
KIF5A	-2.1389	6.07935e-28	5.44304e-27
MMP16	2.71854	1.48294e-53	4.02483e-52
KCNMA1	2.27607	6.79049e-46	1.35399e-44
BATF	3.01623	1.27571e-76	7.94561e-75
PPEF2	2.04544	6.79341e-17	3.29576e-16
CXCL13	4.18826	1.60593e-50	3.89098e-49
MAP3K7CL	2.10953	1.8153e-53	4.90945e-52
CLDN8	-3.72081	4.18772e-10	1.27478e-09
SORCS3	3.18061	4.48322e-24	3.25543e-23
SFXN2	-2.3848	1.48864e-103	2.57512e-101
GDF6	3.49756	5.10155e-71	2.56707e-69
PPP2R2B	-2.29313	4.85688e-80	3.39915e-78
PRG3	2.27371	1.60702e-05	3.27717e-05
ITGAD	4.7773	1.49856e-119	4.08903e-117
ZIC3	-2.23185	1.64548e-09	4.77287e-09
SST	3.5274	1.0534e-21	6.75466e-21
ATP2B2	3.43426	5.22944e-65	2.09915e-63
SLC6A1	2.28055	2.61762e-57	8.10773e-56
SYN2	-2.32148	1.11833e-34	1.38742e-33
CLEC18A	2.04632	4.18568e-21	2.59572e-20
ARMC12	2.01902	2.93029e-31	3.08799e-30
CACNA2D3	-2.10375	1.09202e-66	4.6437e-65
FAM81A	-2.55614	3.67857e-87	3.31948e-85
SVOPL	-2.09162	1.23817e-10	3.91414e-10
ACAN	2.59813	1.33261e-46	2.73938e-45
TNFRSF14	2.1264	1.19467e-103	2.07442e-101
CIB4	2.52461	3.62588e-25	2.79916e-24
SSX8P	2.43432	1.69029e-05	3.44055e-05
SLC30A2	-3.3956	3.65637e-33	4.2209e-32
HPD	-4.88004	2.9526e-67	1.28416e-65
TENT5B	-2.57516	3.26319e-46	6.6014e-45
CLSTN2	-2.71428	2.16776e-40	3.43968e-39
SLC13A3	-4.70257	1.10426e-50	2.69115e-49
CDC25C	2.71853	3.9462e-62	1.42664e-60
CD1D	2.26092	1.7569e-121	5.1298e-119
CD1A	2.44803	5.57178e-21	3.42794e-20
SNX29P1	2.17047	6.06563e-21	3.72179e-20
HMHB1	2.7692	3.86767e-19	2.14724e-18
NCF1	2.28084	4.21827e-66	1.75631e-64
SLAMF8	2.69588	1.20408e-66	5.10132e-65
HTR6	6.44574	1.00186e-91	1.07304e-89
ITLN2	-2.91771	3.00511e-24	2.20447e-23
VWA5B1	-2.09989	2.86909e-09	8.1569e-09
SLC5A11	-3.09778	5.66747e-48	1.23363e-46
FCER1G	2.52756	4.52148e-97	6.15042e-95
WNT9B	-4.11716	2.88248e-97	3.93262e-95
LAD1	-2.67271	2.44979e-32	2.71651e-31
TNNI1	-4.05275	5.95397e-64	2.29165e-62
HOXB13	3.71535	1.73853e-19	9.85362e-19
C1QC	2.743	1.05439e-89	1.04846e-87
GIP	2.86698	1.91801e-08	5.08786e-08
CLDN14	-2.95099	1.21061e-64	4.7965e-63
SIM2	-4.50572	1.69606e-207	5.5535e-204
PLA2G4D	4.47763	7.39043e-43	1.30503e-41
BTG2	-2.11602	2.14019e-85	1.80678e-83
HK2	3.42343	1.02425e-144	5.72591e-142
ALDH4A1	-2.08229	2.18814e-36	2.93896e-35
ISL2	2.54955	3.15315e-17	1.56196e-16
UROC1	2.03001	1.517e-17	7.66207e-17
CARMIL2	2.49988	7.47686e-51	1.83091e-49
PIP	2.91332	1.79309e-10	5.59888e-10
CPAMD8	-2.79332	2.27872e-91	2.39585e-89
ANKLE1	2.04437	1.3021e-40	2.08341e-39
UBASH3A	2.78296	1.05173e-66	4.48489e-65
CRYAA	-4.58512	2.60427e-21	1.63426e-20
ITGB2	2.37875	8.82889e-88	8.19282e-86
LCN1	4.1727	4.76942e-33	5.47546e-32
CD3G	2.53965	2.696e-56	7.98883e-55
PAQR6	2.59044	1.00774e-49	2.36054e-48
CCR5	2.88118	6.46436e-76	3.9094e-74
PTH1R	-3.26541	2.17345e-72	1.13997e-70
LRRC71	2.99722	3.73892e-50	8.9083e-49
FCRL3	2.80527	1.24971e-45	2.47143e-44
CYP3A4	-2.09138	4.32957e-24	3.14685e-23
HK3	2.58035	4.31105e-82	3.21338e-80
PTGER1	-4.85298	1.67124e-57	5.19751e-56
COL26A1	-4.65161	4.16074e-61	1.46043e-59
FOXH1	2.00135	7.30705e-21	4.46438e-20
CCDC105	2.10287	6.35052e-05	0.000121933
PGLYRP2	3.41663	4.15338e-28	3.75089e-27
NPHS1	-5.96317	5.19617e-88	4.84142e-86
PLXDC1	2.86418	5.13577e-118	1.33011e-115
IKZF3	2.55713	9.25393e-57	2.79085e-55
CYGB	2.01143	2.86307e-62	1.04163e-60
AQP5	-2.5038	4.36514e-13	1.64382e-12
KRT84	2.86254	1.40227e-15	6.26648e-15
KRT82	2.1733	1.4285e-06	3.22121e-06
SPC24	2.3131	6.04818e-59	1.9818e-57
TREML1	2.94139	9.52715e-76	5.68664e-74
EIF4A1	2.11905	5.95232e-53	1.58088e-51
PRR35	-6.94893	4.59234e-57	1.40158e-55
CCDC78	2.84326	4.31313e-36	5.70945e-35
MSLNL	2.81076	3.09038e-10	9.48995e-10
SSTR5	-3.76523	8.37113e-34	9.9673e-33
HS3ST6	-3.97512	7.30029e-26	5.86492e-25
SLC1A7	2.14402	4.38016e-18	2.28822e-17
FAM151A	-3.98028	3.37794e-57	1.03995e-55
BSND	-3.27679	1.87506e-08	4.98086e-08
CTRC	2.92641	9.95424e-27	8.38039e-26
LAPTM5	2.52783	2.42239e-106	4.56975e-104
SCNN1D	2.38044	3.40722e-44	6.34405e-43
C1orf87	-2.77028	7.79628e-17	3.76715e-16
LHX8	5.50356	6.59216e-37	9.06936e-36
NTNG1	-4.47969	5.55141e-46	1.11128e-44
BRINP3	-4.32106	1.24697e-20	7.53725e-20
GFI1	2.46876	6.89104e-62	2.46406e-60
CADM3	2.99976	7.63429e-28	6.80334e-27
SLAMF6	2.51247	3.11099e-58	9.95192e-57
OLFML2B	2.67437	5.65884e-86	4.92233e-84
LRRC52	-2.66132	1.19171e-05	2.46177e-05
AXDND1	-2.11646	2.16338e-36	2.90655e-35
TDRD5	-2.82144	5.07054e-23	3.47702e-22
PM20D1	-2.87196	3.20548e-42	5.48293e-41
C1orf147	2.39753	1.00134e-30	1.02415e-29
FRZB	2.02271	3.27194e-25	2.53488e-24
ANKRD30BL	2.25055	7.89447e-07	1.82469e-06
EN1	3.58875	2.80276e-43	5.02861e-42
INHBB	3.80876	9.46766e-131	3.67803e-128
TNFAIP8L2	2.25148	1.43823e-81	1.05827e-79
SPRR3	3.12128	1.88729e-08	5.0113e-08
NIPAL1	-3.20916	2.47101e-70	1.20248e-68
ALPI	2.43195	1.5203e-12	5.52935e-12
DCST1	2.48464	2.08689e-34	2.547e-33
TAFA4	-4.4622	1.85718e-69	8.75876e-68
IGFN1	4.12283	8.49327e-28	7.54827e-27
ATP1A1	-2.772	1.43596e-179	2.1942e-176
SLC15A2	-3.07341	1.1965e-80	8.53015e-79
PDCL2	2.80078	2.27335e-08	5.9906e-08
CCDC141	2.11772	4.6651e-45	8.97787e-44
EOMES	3.50248	9.2598e-83	7.07464e-81
FCRL4	2.69921	4.90691e-10	1.48611e-09
TRAT1	2.34705	3.74611e-42	6.38384e-41
NUAK2	-2.12398	1.123e-60	3.89407e-59
SPTA1	2.67295	3.05985e-40	4.82347e-39
PYHIN1	2.95879	4.3799e-78	2.8601e-76
AIM2	3.04706	1.34542e-54	3.77912e-53
FABP1	-4.41614	6.50731e-40	1.0088e-38
CTLA4	2.9443	1.50397e-54	4.20901e-53
ICOS	3.35315	1.77314e-70	8.68072e-69
CD200R1	2.24957	1.07223e-41	1.78996e-40
SYNPR	-3.20156	2.1337e-13	8.21734e-13
ALB	-5.09715	1.55318e-77	9.95792e-76
CLRN1	2.13113	3.62922e-08	9.403e-08
DCLK3	3.29772	9.69198e-77	6.06126e-75
DNASE1L3	-2.18524	1.92066e-40	3.05393e-39
CXCL5	4.9931	1.92117e-52	5.01243e-51
UCN	2.58555	2.52718e-64	9.88468e-63
LRRC2	-3.42458	7.97362e-50	1.87254e-48
GRIK3	4.99828	3.36131e-160	2.96319e-157
LIPH	-3.572	5.75785e-45	1.10391e-43
MELTF	-2.49443	1.39106e-24	1.04077e-23
CLDN19	-5.69488	3.23228e-93	3.73226e-91
ETNPPL	-2.44628	4.88876e-13	1.83588e-12
NDST3	-3.06453	2.13762e-46	4.36485e-45
SAP30	2.46962	9.42473e-179	1.39367e-175
TMEM155	5.12387	1.16764e-128	4.21461e-126
NPY5R	-2.42658	4.73971e-45	9.11762e-44
RANBP3L	-5.20407	1.49454e-104	2.69729e-102
ADGRV1	-2.73433	8.57928e-55	2.42468e-53
SCGB3A2	6.1306	1.64542e-63	6.27517e-62
ESM1	3.55912	4.9446e-137	2.33676e-134
ENPP6	-5.06344	1.64641e-146	1.04824e-143
TMEM174	-2.27618	1.28119e-15	5.73601e-15
TERT	6.01162	1.79064e-46	3.66941e-45
ACSL6	-2.15922	5.37786e-34	6.45864e-33
GRIK2	-2.81775	9.13528e-52	2.32134e-50
FABP7	7.44034	1.38785e-116	3.42044e-114
SAMD3	2.32332	1.80313e-72	9.48991e-71
PI16	-2.29147	1.6078e-14	6.67843e-14
TBX20	2.46966	3.90272e-09	1.09683e-08
PTTG1	2.36766	2.05795e-60	7.08245e-59
SLC29A4	2.18879	4.84527e-56	1.42562e-54
SP8	2.8082	9.74408e-07	2.23138e-06
SLC35G3	3.68253	3.08036e-17	1.52738e-16
SLC30A8	-3.33824	2.07676e-26	1.71874e-25
UNCX	-7.3183	3.52809e-109	7.31815e-107
MICALL2	2.04931	4.96984e-64	1.91931e-62
SLC7A13	-5.00545	3.84784e-27	3.30998e-26
CTHRC1	3.14327	2.69706e-51	6.71205e-50
DCSTAMP	3.00295	2.04279e-50	4.9286e-49
FREM1	-3.31652	3.23859e-41	5.30973e-40
DIRAS2	2.98451	2.76441e-76	1.70327e-74
ZMAT4	3.47139	6.41969e-28	5.74214e-27
NKX6-3	2.79812	1.99073e-11	6.6762e-11
PRSS37	2.33699	1.58025e-26	1.31709e-25
CPA6	2.51877	1.07487e-55	3.13044e-54
TMC1	-2.13331	6.49489e-45	1.24262e-43
TRPV6	-4.84695	8.81489e-123	2.67605e-120
FBP1	-2.36106	1.96859e-52	5.13323e-51
NCF1C	2.25059	2.13327e-60	7.33619e-59
AQP3	-2.20917	1.4901e-53	4.04187e-52
SLITRK5	3.40236	2.36455e-43	4.25906e-42
MELK	2.37125	9.17072e-60	3.0866e-58
SLC7A3	-2.46321	5.87846e-13	2.19567e-12
TSHR	2.37674	1.0061e-46	2.07845e-45
MBL2	3.75726	1.98982e-13	7.68389e-13
SKA3	2.07635	5.67559e-62	2.03579e-60
DEPP1	2.24775	2.58697e-81	1.89138e-79
MAGEC3	2.6535	5.97882e-13	2.23206e-12
AMER2	-2.47609	1.70951e-14	7.08805e-14
OXGR1	-2.59834	2.24548e-14	9.24011e-14
SOHLH1	2.29568	2.95508e-07	7.09606e-07
CLEC1B	2.80482	1.73488e-46	3.55673e-45
TMEM52B	-5.0317	9.90245e-80	6.86744e-78
FRMD7	-3.6561	8.08808e-14	3.21092e-13
OR4K2	2.07653	0.000184303	0.000337406
PPP1R36	-2.4111	1.2815e-32	1.43794e-31
BTNL9	2.15816	2.51601e-42	4.32944e-41
VWA2	-2.90854	1.55445e-40	2.48197e-39
C10orf82	-2.79934	1.78496e-35	2.30297e-34
ANKRD2	-3.21284	2.20862e-31	2.34147e-30
E2F7	2.41928	1.53831e-48	3.43653e-47
OTOGL	-2.51534	2.35823e-44	4.41962e-43
SERPINA12	4.06505	1.83174e-20	1.09648e-19
NELL1	-5.79516	4.31973e-45	8.32719e-44
PASD1	2.51101	0.00145066	0.00240436
AC126323.1	-2.31216	1.0164e-11	3.47682e-11
PPP1R14D	2.65064	1.10322e-22	7.44266e-22
SPIC	3.82701	8.79488e-35	1.09467e-33
C2	2.17246	3.05473e-28	2.77565e-27
NETO1	2.52832	4.48905e-29	4.26316e-28
MOGAT2	-4.26188	3.07239e-40	4.83992e-39
CRABP1	-2.02556	6.01028e-05	0.000115725
PLD4	2.25064	1.82252e-52	4.76589e-51
PRTG	-2.00143	1.14353e-35	1.48669e-34
PKD1L2	3.08109	1.05953e-38	1.56476e-37
CLEC3A	-2.48114	4.41793e-11	1.44514e-10
CDH16	-2.36903	4.80063e-61	1.68246e-59
NNMT	3.90624	6.05944e-122	1.79207e-119
YPEL4	2.65096	1.33623e-88	1.2682e-86
PCLAF	2.21499	7.12264e-70	3.41537e-68
LDHD	-2.26894	1.16066e-35	1.50811e-34
SCNN1G	-4.73492	2.92063e-34	3.54661e-33
PLK1	2.37603	3.50524e-60	1.19734e-58
GPR182	-2.4394	3.56811e-47	7.51335e-46
CACNG2	3.03791	1.14408e-10	3.62545e-10
MYO1A	2.7162	3.62345e-39	5.48013e-38
CHP2	-5.30973	1.7096e-85	1.45129e-83
MIR202HG	2.13381	2.54164e-09	7.26019e-09
GREM1	-2.42335	5.75513e-17	2.80333e-16
NYAP1	-2.61479	6.75596e-66	2.79009e-64
MS4A6E	2.55141	7.75575e-17	3.74875e-16
MS4A7	2.41088	6.8381e-89	6.5854e-87
MS4A14	3.19373	6.49124e-96	8.38212e-94
TGM6	2.02366	0.00014083	0.000260934
MS4A15	3.36015	3.08491e-20	1.81955e-19
B4GALNT2	-3.6077	3.75511e-35	4.75125e-34
TMEM92	2.76978	2.33215e-29	2.24833e-28
ACSF2	-3.29859	1.37293e-121	4.03439e-119
PRR15L	-2.0889	5.7973e-14	2.32364e-13
C16orf92	2.00686	1.30688e-05	2.68926e-05
NOD2	2.44461	6.43119e-67	2.763e-65
SNX20	2.44163	4.05456e-70	1.9606e-68
DPEP2	2.26659	2.67767e-103	4.59728e-101
CD3D	2.87454	3.53862e-64	1.37937e-62
OR51E2	2.19876	4.66726e-40	7.27976e-39
PRRT2	2.41173	1.08293e-52	2.85796e-51
JSRP1	2.30411	1.17342e-24	8.82247e-24
CDT1	2.27021	5.97411e-73	3.21054e-71
CORO6	2.14482	2.20671e-24	1.63395e-23
AQP2	-8.91278	1.26621e-73	6.9849e-72
NFKBID	2.1662	4.44525e-50	1.05747e-48
TMC4	-2.06897	2.3663e-24	1.74873e-23
ANKRD33	3.20248	1.68896e-27	1.47614e-26
LAIR1	2.63164	4.25705e-104	7.53465e-102
LAIR2	3.48482	1.68357e-49	3.89977e-48
TMEM145	3.86458	2.00248e-56	5.96076e-55
KIR3DL1	2.19518	3.52893e-35	4.47002e-34
NLRP7	2.13799	3.28729e-18	1.72932e-17
C19orf33	2.52935	1.23831e-37	1.75798e-36
PSCA	-2.95528	2.43867e-21	1.53264e-20
TMIGD2	2.1703	3.12569e-43	5.59488e-42
GGT6	-4.70964	2.37625e-46	4.83487e-45
KLK4	3.97225	8.489e-16	3.83696e-15
KLK2	2.26486	1.01249e-07	2.52935e-07
KLK5	-3.53694	2.61701e-17	1.30342e-16
KLK6	-5.42612	1.98088e-38	2.89189e-37
KLK13	2.29604	1.43566e-11	4.86417e-11
ANGPTL4	4.93448	2.41397e-187	4.61078e-184
CD300C	2.28127	3.75476e-68	1.68582e-66
CD300A	2.97114	1.79966e-124	5.76911e-122
TMC8	2.51096	1.72654e-87	1.58293e-85
KRT24	-2.2403	4.47465e-13	1.68437e-12
SOST	-6.84309	1.60591e-92	1.80876e-90
VWCE	2.75465	1.75477e-42	3.04007e-41
ATG16L2	2.30737	1.77875e-70	8.69291e-69
ENTPD3	-3.24	3.12394e-55	8.95029e-54
CCDC88B	2.57287	7.29141e-92	7.88315e-90
PBK	2.09598	8.03098e-48	1.73165e-46
FAM83B	-3.43449	1.16623e-17	5.92628e-17
H3-4	2.01537	5.15907e-11	1.67871e-10
DDIT4	2.15873	2.21834e-74	1.25855e-72
PTGDR	2.20059	6.24886e-62	2.23792e-60
KCNV2	2.40041	3.18154e-32	3.5118e-31
PTF1A	2.16302	9.4532e-12	3.24262e-11
PPDPFL	8.02293	1.52791e-77	9.8142e-76
INSM2	2.22709	5.8653e-10	1.76471e-09
DEGS2	-2.98546	3.99428e-67	1.73064e-65
MTNR1A	-3.01763	4.98099e-25	3.81382e-24
RHOH	2.21044	2.49064e-54	6.90287e-53
SCNN1B	-3.97277	3.60805e-39	5.45864e-38
MTCL1	2.23586	1.53281e-74	8.7613e-73
GBX2	3.33272	6.08753e-31	6.29645e-30
ADAM29	2.34933	8.61523e-17	4.15323e-16
ADAM18	8.20773	1.372e-95	1.73261e-93
WFDC13	2.62563	3.21698e-14	1.30956e-13
VWA3B	-2.25995	9.75807e-35	1.21356e-33
KCTD19	2.43926	6.23921e-40	9.67562e-39
LRP1B	-2.5595	1.34135e-22	9.01199e-22
NPNT	-2.02183	8.15665e-42	1.36963e-40
LINC01620	2.38364	2.68084e-13	1.02513e-12
SHOX2	2.36215	1.83286e-26	1.52404e-25
PLA2G4F	-2.2385	2.9413e-06	6.44206e-06
LGALS9	2.17753	9.29544e-102	1.4899e-99
OR7E102P	-2.06429	1.12081e-21	7.17484e-21
SIGLEC7	2.11125	5.03338e-53	1.33837e-51
NTSR2	2.20459	1.11207e-05	2.30463e-05
KLK7	-5.81637	1.87744e-45	3.6748e-44
NPIPB12	2.11784	9.93276e-32	1.0701e-30
RAB3B	-2.11159	3.10681e-14	1.26606e-13
RSPO1	-2.99436	3.46042e-19	1.92909e-18
CXCL10	3.39225	1.39688e-76	8.68853e-75
NPIPB3	2.14756	2.52987e-45	4.92868e-44
CXCL11	3.50378	6.32795e-72	3.26666e-70
GPRIN1	2.17067	4.34749e-63	1.62423e-61
NR0B1	2.27399	6.95979e-05	0.000133062
PDILT	-3.08272	4.9574e-57	1.50998e-55
UMOD	-8.49402	7.48718e-71	3.72256e-69
GP2	-6.87944	7.8719e-82	5.81088e-80
RNASE2	2.43055	3.22334e-43	5.76516e-42
RNASE3	2.51163	2.13059e-28	1.94937e-27
KCNK9	4.55095	1.07707e-91	1.15091e-89
CD52	2.09565	1.87562e-52	4.89916e-51
HTRA4	4.83884	1.29795e-110	2.83329e-108
ZNF280A	2.57233	7.62486e-07	1.7646e-06
MUC15	-7.23073	4.08346e-66	1.70173e-64
CKAP2L	2.24525	7.84282e-56	2.29141e-54
BUB1	2.3979	1.34322e-60	4.65065e-59
GP9	2.31827	1.80578e-25	1.42012e-24
DCXR	-2.08263	2.87355e-52	7.47173e-51
NLGN1	2.0106	3.26977e-49	7.50197e-48
TACR3	-3.96704	1.54398e-28	1.42153e-27
P2RY1	2.41913	1.68734e-93	1.98332e-91
MUC17	6.61953	3.11688e-45	6.0517e-44
AHSP	2.08945	8.15899e-11	2.6166e-10
WNT10B	2.6212	8.51436e-34	1.01299e-32
CALML6	2.11485	2.00574e-17	1.00575e-16
MUC3A	3.41486	1.84558e-79	1.25524e-77
S100G	5.54997	1.72512e-19	9.78245e-19
SERPINA9	3.51957	2.3531e-17	1.17568e-16
FAM153A	3.24336	5.92843e-38	8.51128e-37
GPR25	2.15157	2.04603e-19	1.15536e-18
RNF150	-3.10374	1.00164e-79	6.93597e-78
SLC16A5	-3.02108	5.23767e-90	5.25559e-88
ANKK1	2.18302	2.4905e-41	4.10968e-40
FABP6	6.42377	1.07285e-186	1.96723e-183
C7orf33	2.79173	2.88947e-10	8.88847e-10
SLN	3.11389	1.84994e-16	8.71744e-16
LGALS9B	2.08094	4.03024e-19	2.2356e-18
CST2	2.43397	2.46954e-15	1.08445e-14
CST1	2.55832	2.35439e-11	7.86115e-11
SP7	2.0456	8.23713e-11	2.64092e-10
LRRN2	-2.3105	9.86407e-24	7.03014e-23
AC091390.1	3.1276	2.12875e-80	1.51059e-78
KRT78	3.19882	7.86981e-15	3.33882e-14
KRT75	2.8326	2.9218e-07	7.02019e-07
KRT4	2.37046	5.01571e-09	1.39789e-08
KRT72	3.87157	3.17121e-31	3.33344e-30
IRX1	-4.57553	1.67434e-79	1.14557e-77
IRX2	-5.02764	7.80813e-147	5.0413e-144
FOXA3	-2.82159	2.0567e-21	1.29775e-20
OR5E1P	-2.71735	1.58095e-06	3.54961e-06
HOXB9	-3.27197	7.1539e-45	1.36585e-43
OR10A2	2.06501	2.34286e-06	5.17512e-06
CEL	-3.73326	3.70704e-63	1.38609e-61
PSG6	3.09449	3.98724e-09	1.11956e-08
LILRP2	3.71446	1.28169e-32	1.43794e-31
OSCAR	2.57112	4.59454e-95	5.72333e-93
TEX13B	2.61222	3.28855e-11	1.0872e-10
CAVIN3	2.29532	2.22092e-76	1.37209e-74
DDI1	2.34204	1.93111e-11	6.48195e-11
HS6ST2	-6.26206	1.3701e-120	3.82967e-118
PATE1	-2.92874	4.22858e-10	1.28713e-09
C8orf74	2.91206	4.31843e-12	1.51799e-11
ALK	2.26089	1.91456e-31	2.03395e-30
OBP2B	3.36698	2.13091e-28	1.94937e-27
FUT3	-2.32216	1.37185e-25	1.08557e-24
NETO2	3.29045	4.79891e-173	6.28534e-170
SOSTDC1	-2.91624	5.18485e-24	3.75302e-23
KCNK3	2.15498	7.52026e-27	6.37221e-26
APLN	2.44741	7.47728e-76	4.49234e-74
KRT20	2.68146	9.0156e-12	3.09878e-11
GLOD5	-2.41186	4.86712e-35	6.1295e-34
KSR2	-3.23019	1.51567e-52	3.97937e-51
CDK5R2	2.46527	8.12888e-14	3.22629e-13
DLK2	2.33216	5.18282e-48	1.13028e-46
NLRP5	2.45778	1.62329e-07	3.98592e-07
MAP6	-2.40458	7.68533e-70	3.67749e-68
OTP	2.30433	5.02437e-11	1.63686e-10
FGG	6.19622	5.85465e-49	1.32797e-47
FGA	3.30579	3.8631e-19	2.14523e-18
OR2AT4	3.15784	4.09521e-10	1.24728e-09
FGB	3.0577	2.6437e-14	1.08216e-13
PTCRA	2.93661	1.42164e-60	4.91474e-59
S100Z	2.26057	2.98295e-54	8.24738e-53
GPR82	2.04634	1.70469e-39	2.61179e-38
VAT1L	-2.40509	1.76685e-18	9.45197e-18
LGALS4	3.43851	2.02495e-25	1.58758e-24
PAH	-2.90207	2.83252e-19	1.58619e-18
GATM	-2.2086	5.90423e-43	1.04784e-41
NHLH1	2.06581	8.41556e-40	1.29848e-38
SLFNL1	2.19683	7.50652e-47	1.55845e-45
PCDHB1	-2.85306	4.49418e-28	4.04989e-27
RRM2	2.15402	6.7734e-45	1.29483e-43
PRND	3.26611	5.34732e-35	6.72132e-34
SCG2	3.89483	1.986e-62	7.24267e-61
FOXB1	2.20157	6.01358e-11	1.9464e-10
MAL	-3.27464	7.08767e-37	9.73354e-36
REG3A	3.883	7.77961e-14	3.09248e-13
REG1B	4.08073	4.3454e-25	3.33608e-24
CD8B	3.39853	7.24034e-67	3.10481e-65
CALB2	2.29996	5.46745e-27	4.66642e-26
CCL11	-2.424	4.2704e-17	2.09817e-16
PRL	-2.13862	3.04335e-17	1.50936e-16
ISG20	2.35202	1.19394e-90	1.22716e-88
CXCR6	2.69809	5.35502e-70	2.584e-68
AZU1	2.38379	4.61127e-24	3.34682e-23
CLEC7A	2.3337	1.30691e-74	7.48876e-73
OR5A1	2.00309	0.000307113	0.00054818
CLEC12A	2.79337	2.11487e-73	1.15689e-71
MYOZ2	-3.1386	2.94535e-78	1.9427e-76
EFCAB3	3.65148	8.10023e-32	8.76381e-31
TTC36	-2.77371	7.02915e-48	1.52136e-46
MAB21L4	-3.82975	1.22386e-31	1.3142e-30
AGXT	-3.63819	7.61704e-68	3.38018e-66
ACOT12	-4.29275	2.38801e-47	5.06331e-46
CTSW	3.01564	4.32791e-81	3.14415e-79
NIPAL4	2.19991	2.44564e-15	1.07427e-14
KLHL6	2.59875	4.4677e-95	5.58048e-93
THEMIS	2.20955	1.63664e-39	2.51256e-38
OR10W1	2.02561	8.40249e-05	0.000159468
OVOL1	-2.33192	3.45361e-34	4.18275e-33
CES4A	4.13631	1.61151e-103	2.77718e-101
COX6B1P3	2.14035	4.68262e-06	1.00664e-05
MYEOV	7.09691	2.39523e-145	1.38987e-142
MRGPRF	-2.21378	1.23958e-31	1.33045e-30
SLC22A13	-2.91868	5.16623e-28	4.64272e-27
ADH6	-2.63557	1.55286e-38	2.27938e-37
XKR3	2.08034	3.99592e-12	1.40819e-11
FRG2C	-4.09976	3.59203e-34	4.3458e-33
HPSE2	-2.38443	8.41132e-28	7.47834e-27
RXFP4	-2.41923	2.95628e-39	4.48441e-38
ADAMTS20	5.46881	2.24137e-46	4.57059e-45
PARP15	2.66413	2.5059e-68	1.13287e-66
AHSA2P	2.09074	6.30684e-52	1.61967e-50
C11orf86	2.48161	1.76859e-16	8.34611e-16
PLAC8L1	2.63859	2.03853e-51	5.10646e-50
SLC2A14	2.38148	3.53655e-30	3.52816e-29
CST9	-5.49907	3.31456e-62	1.20303e-60
C1QB	2.92212	1.70459e-95	2.14083e-93
C1QA	2.60715	1.66885e-79	1.14352e-77
NDNF	-2.44058	5.19264e-13	1.94537e-12
SAA1	4.30165	1.6084e-30	1.63374e-29
CSPG4	2.7196	4.55086e-104	8.0237e-102
ADGRF3	-3.54652	3.30684e-174	4.4585e-171
NLRP13	2.70663	2.10401e-08	5.56163e-08
UGT2A1	-4.69701	4.15258e-21	2.57589e-20
HSPB7	-3.24249	5.4232e-45	1.0415e-43
ADGRG2	2.53593	4.79709e-27	4.10727e-26
SPATA3	2.12487	8.53431e-06	1.78754e-05
MUC13	-2.53541	9.58513e-19	5.2073e-18
CD7	2.73309	3.00884e-64	1.17486e-62
KCNH6	-2.01693	1.45621e-18	7.83225e-18
SPTBN2	-4.31203	4.21846e-57	1.29177e-55
TENT5D	-3.131	1.49923e-28	1.38226e-27
ZNF80	2.5963	1.27259e-33	1.50236e-32
SLC6A19	-2.21412	3.63387e-11	1.19575e-10
RPL35P9	2.29758	4.46286e-09	1.24897e-08
GOLGA6L2	6.33192	1.35912e-33	1.60122e-32
LINGO2	-2.44161	1.75504e-17	8.8332e-17
MFSD4A	-5.24741	0	0
IL20RB	6.58177	1.92547e-110	4.18321e-108
RPL10P2	2.03088	8.44842e-13	3.12527e-12
WDR49	-2.05727	3.84057e-24	2.79897e-23
RIN1	2.04186	4.69254e-54	1.29196e-52
ODAPH	2.08747	2.87381e-15	1.25609e-14
ADGRE1	2.7275	1.44812e-64	5.72271e-63
CATSPERD	3.35228	1.15221e-16	5.51168e-16
SEZ6L2	2.27546	1.24938e-51	3.1538e-50
ASPHD1	2.64853	1.93363e-64	7.60856e-63
AMZ1	3.78732	5.8989e-70	2.83748e-68
ZIC4	2.194	5.05812e-09	1.40903e-08
ZG16	-2.42381	1.6486e-13	6.40562e-13
UBE2C	2.93729	1.77524e-54	4.95305e-53
RAG2	-3.878	1.4688e-59	4.91111e-58
CADM2	-2.06234	3.87585e-12	1.36703e-11
NPPA	2.01862	3.35892e-24	2.45576e-23
GAL3ST3	-4.35268	3.4215e-45	6.63473e-44
C1orf127	3.14005	2.17844e-90	2.20933e-88
GOLGA8A	2.83232	4.86734e-44	9.0224e-43
PHYHD1	-2.23713	3.56398e-32	3.92638e-31
CATSPER1	2.00015	4.87739e-46	9.78059e-45
PROP1	2.8406	2.93062e-10	9.01387e-10
ISX	-2.63151	1.02107e-08	2.76965e-08
TBC1D10C	2.53041	1.77511e-75	1.04997e-73
LRRC25	2.29113	2.67951e-57	8.29383e-56
TSGA10IP	2.13063	1.99775e-22	1.32589e-21
KCNE3	2.11389	1.28573e-80	9.15207e-79
AC007601.1	2.20333	2.29963e-21	1.44744e-20
CCDC197	2.70603	6.42509e-09	1.77333e-08
KDF1	-2.03717	1.01017e-34	1.25596e-33
C15orf54	2.82379	8.9095e-45	1.69399e-43
LINC02694	3.17567	1.54289e-26	1.28736e-25
PRIMA1	3.05403	3.78388e-29	3.61067e-28
FAM172BP	2.02281	7.27105e-18	3.74517e-17
GAPT	2.0753	4.98447e-45	9.58444e-44
CREG2	2.01259	4.19526e-25	3.22513e-24
ARL4D	-2.68739	3.6232e-47	7.62586e-46
DOK7	-2.36632	3.63158e-30	3.61982e-29
PLEKHD1	-2.47434	2.26184e-25	1.76906e-24
C11orf16	-2.03923	2.51135e-34	3.05933e-33
ZNF683	3.3736	3.73094e-76	2.28956e-74
AQP7P4	-3.1831	2.95893e-09	8.40397e-09
ENTHD1	2.18997	1.22783e-15	5.5041e-15
LRRTM4	2.44732	4.6178e-17	2.26401e-16
FOXR1	2.09809	1.40061e-08	3.76019e-08
HSD11B2	-2.77924	3.43033e-36	4.56193e-35
DIRAS1	-2.20715	1.05919e-14	4.45944e-14
PRR15	-3.92674	4.21065e-88	3.94725e-86
C20orf197	2.68742	5.21738e-69	2.41586e-67
BDNF	2.12101	2.5041e-32	2.7754e-31
OR10AB1P	-3.62192	1.19274e-61	4.24177e-60
C15orf56	-3.06452	4.41807e-27	3.78983e-26
LINC00303	2.09792	5.775e-16	2.63835e-15
GJA1P1	2.10981	3.55013e-15	1.54184e-14
SOX11	5.39365	2.69847e-134	1.16699e-131
TYMS	2.04392	4.94341e-113	1.13305e-110
TCIM	-2.17653	4.27514e-47	8.9733e-46
LY6H	3.48137	3.38752e-46	6.84991e-45
PRDM16-DT	-5.10594	1.89157e-64	7.45585e-63
FAM9B	2.46393	2.7424e-17	1.36424e-16
RIMKLA	2.32707	9.08805e-65	3.62265e-63
LINC01561	-2.89544	3.47465e-20	2.04469e-19
FBXO39	2.30153	3.26789e-42	5.58135e-41
FLJ40194	2.02974	1.07918e-16	5.17151e-16
UMODL1	-2.19624	2.64809e-12	9.45855e-12
AC006001.1	2.07447	5.06345e-13	1.89852e-12
ST8SIA3	2.42336	9.28666e-08	2.32845e-07
RPRM	-3.29289	3.26034e-21	2.03398e-20
MBOAT4	2.36839	1.17358e-77	7.59859e-76
ANXA2R	2.02945	2.18042e-65	8.8532e-64
AC105206.1	2.86118	3.3589e-15	1.46073e-14
KCNJ10	-6.18598	1.82326e-157	1.57698e-154
CAPZA3	-2.50942	3.48377e-07	8.31334e-07
ODF3	2.72544	5.54204e-15	2.37855e-14
ODF3B	3.52788	1.04017e-143	5.60972e-141
GPR150	2.22847	8.4442e-29	7.91434e-28
ZNF114	2.47574	1.28345e-21	8.18284e-21
FAM230I	-3.18029	3.19992e-34	3.8796e-33
TMPRSS9	2.71921	3.2564e-48	7.16987e-47
SHISA3	-2.10666	3.27025e-18	1.72075e-17
CALML3	-5.67898	5.94717e-69	2.74823e-67
CALML5	2.48356	0.000180814	0.000331282
CCDC185	-2.7864	1.80984e-11	6.08558e-11
GLDC	-2.35963	2.61527e-40	4.13544e-39
LINC00314	-2.77668	2.6784e-07	6.4601e-07
TUBAL3	-3.81989	2.3044e-21	1.45004e-20
CA8	-3.25466	2.99906e-57	9.2579e-56
ERBB4	-3.86112	3.81177e-41	6.22942e-40
DEFB125	-3.06953	4.06904e-07	9.65521e-07
GPR35	2.41635	4.56504e-33	5.24608e-32
CPNE7	2.22987	2.10094e-21	1.32511e-20
C5orf46	7.70553	7.45439e-124	2.34052e-121
TRIM73	2.03048	6.28724e-28	5.62587e-27
AC114812.1	2.52936	7.28601e-15	3.09687e-14
MSC	3.07472	2.80228e-69	1.30814e-67
AURKB	3.02822	9.64327e-77	6.0473e-75
TRIML2	3.65244	6.57967e-22	4.26557e-21
AC020907.1	3.66452	1.20444e-17	6.11571e-17
MTUS2-AS1	3.08646	2.21492e-15	9.76383e-15
SIGLECL1	2.42327	4.47136e-09	1.25128e-08
CDH4	4.0645	5.37208e-67	2.31231e-65
AL162457.1	3.14633	8.01376e-25	6.05653e-24
PCARE	-5.81345	4.17121e-62	1.50561e-60
DAND5	2.73022	5.24495e-36	6.92094e-35
HLA-DQB1	2.28654	3.79105e-64	1.47401e-62
GPC5	-5.84626	2.80731e-162	2.68104e-159
OR6W1P	2.46908	1.31975e-08	3.54957e-08
LINC01699	2.3667	1.42412e-13	5.55883e-13
LBX2	2.04001	1.15235e-55	3.35396e-54
ALOX15B	4.27787	4.3898e-85	3.68559e-83
GRM8	2.02348	1.35215e-27	1.18743e-26
TPPP2	-4.12652	1.47875e-84	1.21049e-82
WDR97	2.42242	2.79065e-40	4.40518e-39
NLRP8	2.14952	3.91073e-06	8.46621e-06
PIPOX	-2.98887	2.77466e-49	6.38521e-48
FAM216B	-2.1386	4.12279e-07	9.77718e-07
PIK3CD-AS1	2.58817	3.22769e-33	3.73543e-32
NKPD1	2.6732	6.94766e-46	1.38473e-44
ABCA13	-3.4737	1.36329e-38	2.00432e-37
ITLN1	-3.65957	4.91203e-52	1.26929e-50
NRXN1	-2.01409	2.75417e-12	9.81986e-12
CCR8	2.7892	1.53774e-34	1.89188e-33
LINC00652	-2.09413	2.76474e-63	1.04226e-61
C12orf40	2.91766	1.0852e-13	4.27158e-13
TH	-2.04262	5.7241e-09	1.58587e-08
F2	5.41794	9.18405e-52	2.33244e-50
SLC9A4	-6.10865	5.00202e-48	1.09189e-46
PNPLA1	-2.48463	7.86059e-36	1.02807e-34
ALX1	-3.08197	1.86529e-29	1.80623e-28
MTURN	-3.0531	4.79892e-153	3.92835e-150
GAS1	-2.1023	1.89855e-35	2.44808e-34
OR10Q1	4.7366	2.71387e-42	4.66466e-41
BHLHA15	2.42021	1.27325e-36	1.7299e-35
C9orf139	2.31034	7.04575e-51	1.72811e-49
SLC47A2	-3.93684	4.85704e-69	2.25128e-67
PRF1	2.62479	1.45046e-89	1.43919e-87
OR2A4	6.92104	1.00313e-108	2.04376e-106
C3orf22	3.08194	2.36703e-30	2.38477e-29
LINC02363	2.37006	7.96803e-30	7.84161e-29
OR5AZ1P	2.42948	6.8519e-08	1.73852e-07
OR51A9P	2.42558	1.11647e-13	4.392e-13
SHISA2	-2.64142	4.84313e-36	6.3981e-35
S1PR5	2.38913	6.72861e-76	4.05317e-74
AGTR2	-2.63046	1.34043e-07	3.31268e-07
OR51E1	2.48467	7.97511e-67	3.41033e-65
MAP3K15	-2.85739	1.40883e-35	1.82486e-34
CSNK1G2-AS1	2.55107	3.50401e-24	2.55817e-23
LINC01559	2.84528	1.87807e-15	8.32377e-15
LINC01555	-4.87722	5.3428e-82	3.9631e-80
OR56B1	2.74828	4.85069e-15	2.08878e-14
FCRL6	2.48826	1.35436e-72	7.16093e-71
OR52N4	2.53304	2.58098e-40	4.08263e-39
OR52P1P	2.49739	3.96614e-14	1.60569e-13
AC004832.1	3.44033	1.94172e-19	1.09754e-18
HLA-V	2.12892	7.89866e-43	1.39262e-41
MUC16	3.13655	4.12083e-38	5.96284e-37
C4orf50	2.48579	1.5484e-30	1.57454e-29
TMEM132C	-2.03838	3.53158e-13	1.33872e-12
SYNE4	-2.18997	1.8732e-23	1.31439e-22
UTS2R	-4.08867	1.03305e-25	8.23867e-25
DDN	-6.36976	1.15517e-150	8.68099e-148
SAGE1	3.62204	8.53599e-21	5.20136e-20
TMEM45A	3.48683	4.39094e-76	2.67666e-74
EDDM3A	-4.92828	8.35674e-72	4.28502e-70
C6orf223	3.49492	2.39787e-87	2.18097e-85
OR52H1	2.07201	3.88656e-06	8.41547e-06
FDCSP	5.15305	9.02535e-20	5.19567e-19
SLX1B	2.44005	1.10861e-15	4.97792e-15
ANKRD62	2.23406	1.29901e-10	4.09996e-10
ATG9B	2.92493	6.44573e-50	1.52387e-48
CELF2-AS1	2.5013	2.27559e-29	2.19427e-28
OR6S1	2.06462	0.000182147	0.000333579
TIGIT	2.87867	1.23561e-59	4.14047e-58
AQP7P2	-3.16084	4.29689e-25	3.29995e-24
TRPC2	3.86823	2.01657e-44	3.7917e-43
MGAT4C	-2.00075	1.59343e-15	7.09443e-15
PTCHD3	-2.75438	1.5227e-30	1.54909e-29
FAM181B	-2.23325	3.32889e-35	4.2213e-34
TMEM30B	-2.82174	2.64232e-33	3.0696e-32
ZNF716	2.35964	1.69146e-08	4.51117e-08
KCNA4	-2.49223	5.48736e-13	2.05243e-12
GABRG3	-2.6747	6.54277e-22	4.24285e-21
B4GALNT4	3.18355	1.09515e-28	1.01914e-27
ZNF804B	-2.86494	2.60851e-12	9.32444e-12
C17orf77	2.45965	4.74659e-07	1.11963e-06
NXPH4	4.53115	4.32812e-133	1.80369e-130
IFNL1	2.59602	1.37212e-15	6.13654e-15
TEX19	2.16252	2.60623e-08	6.83246e-08
CAPN12	3.13063	2.48362e-82	1.86948e-80
NCF1B	2.24566	1.18695e-61	4.22444e-60
TBPL2	2.28887	7.28555e-11	2.34501e-10
RNASE10	2.33081	1.07997e-35	1.40445e-34
EPGN	-4.02839	2.36824e-69	1.10891e-67
CCNYL2	2.81616	1.4319e-36	1.94028e-35
KCNB2	-2.53951	4.18556e-15	1.80941e-14
RGS6	-2.3115	3.47435e-43	6.20685e-42
PAPPA	-3.13965	8.08267e-69	3.71633e-67
C1orf116	-2.86908	5.18111e-27	4.4278e-26
TSPEAR-AS2	2.0557	6.55429e-16	2.98278e-15
WFDC10B	3.68802	5.78445e-25	4.40693e-24
GJC1	2.73478	7.41726e-118	1.91019e-115
SOX1	4.17301	7.79991e-15	3.31009e-14
MCEMP1	2.03273	4.33746e-24	3.15208e-23
OR1G1	2.30311	7.61165e-11	2.4474e-10
PCP4	-2.35931	8.94688e-09	2.43939e-08
ABAT	-3.06717	1.02996e-95	1.31517e-93
IGSF5	-2.25104	1.71684e-23	1.20745e-22
NKX2-5	4.37441	6.30373e-20	3.66713e-19
GPR19	2.21342	1.53172e-59	5.11775e-58
BX322650.1	2.73329	5.85839e-39	8.76482e-38
CHST6	-2.66888	1.1383e-28	1.05715e-27
AL109615.1	6.85111	1.88006e-129	6.8947e-127
WT1-AS	-2.53248	1.6785e-18	8.99407e-18
RIMBP3C	2.61242	2.05819e-21	1.2985e-20
FAM9A	3.39554	5.28518e-16	2.42012e-15
OVCH2	-4.41938	3.13607e-47	6.61577e-46
PMCH	4.86276	2.09018e-48	4.65352e-47
LRIT3	-2.0927	7.47716e-35	9.33698e-34
TREX2	2.63692	8.76725e-37	1.20078e-35
COL18A1-AS1	-2.1569	7.44526e-23	5.06152e-22
KLRC4	2.32783	3.01935e-25	2.34434e-24
NOG	2.5136	1.21422e-20	7.34216e-20
FIGLA	2.02249	2.0674e-09	5.94962e-09
KCTD8	-4.0793	5.05177e-57	1.53668e-55
NCF4-AS1	2.63309	1.74221e-17	8.77056e-17
FAM3B	-3.87455	1.269e-48	2.84184e-47
IQGAP3	2.47092	1.47475e-64	5.8229e-63
SRARP	-2.95189	6.87346e-16	3.12524e-15
SH2D1A	2.46234	4.63445e-51	1.14035e-49
DUSP5P1	4.03185	2.95157e-84	2.39051e-82
TMPRSS2	-3.48431	9.31488e-24	6.64907e-23
TREML3P	2.96848	7.92328e-20	4.58426e-19
TRIML1	2.04923	2.82986e-09	8.04988e-09
KCNJ12	-2.33305	1.92673e-55	5.56192e-54
PCDH9	-3.26042	2.62424e-66	1.09961e-64
TACSTD2	-3.47906	1.91894e-42	3.31698e-41
CLECL1	2.29951	1.29553e-49	3.01616e-48
CCSER1	-2.48468	6.34051e-57	1.92105e-55
GDF3	-2.14937	1.57386e-38	2.30945e-37
H1-5	2.73031	1.60717e-10	5.03964e-10
MAP7D2	2.37915	7.62505e-22	4.92726e-21
A3GALT2	2.28069	4.16017e-23	2.86647e-22
LRRC19	-2.01356	2.86424e-25	2.22655e-24
SPEM2	3.64565	7.33635e-33	8.33678e-32
LPAR5	2.14864	4.15843e-69	1.93333e-67
C14orf180	2.43552	1.79299e-14	7.42142e-14
FAM167A-AS1	-3.79966	5.41943e-36	7.14296e-35
CDCA2	4.6856	4.64787e-194	9.68469e-191
RALYL	-5.74375	6.11705e-44	1.12796e-42
TCEAL2	-3.13453	3.42698e-21	2.13446e-20
CLCNKB	-3.15432	7.12959e-16	3.23912e-15
FMNL1	2.22931	9.59985e-95	1.17351e-92
WT1	-2.5077	3.53693e-19	1.97031e-18
MUC6	-2.66447	5.56087e-32	6.06653e-31
RFX6	2.0286	2.16926e-07	5.26701e-07
LRRC14B	3.0242	1.02118e-26	8.59407e-26
SLC2A3P2	2.04233	6.293e-19	3.45938e-18
MROH2A	2.54097	2.66337e-19	1.49329e-18
SPDYE16	2.03076	1.15421e-09	3.38993e-09
SGCZ	-4.46246	1.15363e-23	8.19392e-23
ADSS1	2.44837	1.11213e-49	2.60109e-48
H2BC13	2.6608	2.02808e-27	1.76647e-26
NPY2R	-3.72541	2.1467e-23	1.50286e-22
MFSD6L	-3.38985	5.25905e-36	6.93756e-35
LINC00313	3.23187	8.71622e-21	5.30624e-20
PRSS57	2.22274	1.15741e-21	7.39776e-21
MC2R	-2.97573	4.75336e-07	1.12102e-06
NOTUM	-2.2069	1.52472e-14	6.34079e-14
RBM11	-2.50893	6.05675e-24	4.36347e-23
NUPR2	-2.93174	9.00889e-11	2.87949e-10
SPPL2C	2.32433	3.87127e-09	1.08826e-08
SCN10A	3.64314	9.6749e-24	6.89961e-23
LINC00158	4.39774	6.50157e-59	2.12429e-57
KPNA7	3.38019	1.92564e-38	2.81305e-37
KRT6B	3.21351	2.07143e-10	6.43467e-10
STAC3	2.27211	2.98638e-106	5.61061e-104
DLK1	-3.02515	5.23942e-15	2.25247e-14
LSAMP	-2.10219	4.9923e-10	1.51068e-09
AHNAK2	4.07212	5.07253e-132	2.03974e-129
OLFML2A	2.66901	8.15015e-95	1.00164e-92
DBX2	-2.55436	3.1137e-24	2.28084e-23
NDUFA4L2	5.79272	2.8117e-243	1.84131e-239
SMIM23	3.12155	9.8476e-18	5.02811e-17
PRAME	2.78006	3.46592e-21	2.15754e-20
IKZF1	2.05987	7.50484e-59	2.44861e-57
NAT8L	-4.57723	6.70916e-61	2.33527e-59
NPAP1	-2.6121	1.87412e-20	1.12112e-19
LINC01405	3.37355	1.45213e-12	5.2877e-12
PRSS38	2.35224	5.27276e-06	1.12711e-05
FFAR3	2.12559	1.55044e-13	6.03547e-13
SDHAP3	2.54282	4.99558e-82	3.71154e-80
ATP4B	-2.75692	2.86887e-24	2.10688e-23
KRT73	2.3573	9.25121e-16	4.17242e-15
CD300LF	3.00307	6.58498e-121	1.87492e-118
HTR3D	-2.68089	4.25107e-16	1.95853e-15
AGBL4	-2.47816	6.42053e-86	5.56377e-84
CYP4F2	-4.92553	2.91716e-43	5.23184e-42
PRR30	2.32913	3.58706e-05	7.07976e-05
LILRP1	2.49158	7.16235e-17	3.47218e-16
KIF18B	3.21844	5.84453e-82	4.32826e-80
FFAR4	2.76677	6.42562e-66	2.65606e-64
PRELID2	2.06656	3.95326e-93	4.53054e-91
SLC36A2	-4.69175	1.75166e-37	2.47146e-36
DEFB132	-3.76538	1.76249e-08	4.69297e-08
NAP1L2	-2.24083	3.32817e-32	3.67011e-31
AQP7P1	-2.43944	1.15952e-20	7.01975e-20
KLK12	2.61721	1.50448e-06	3.38538e-06
C5orf38	-2.56354	6.42689e-23	4.38089e-22
OR9I2P	2.12094	3.82457e-09	1.07566e-08
OR9Q1	3.28059	2.95395e-31	3.11149e-30
CLCNKA	-4.93032	4.52925e-49	1.03245e-47
ARHGAP30	2.01487	4.4504e-73	2.40295e-71
CYP4F3	-2.17454	1.19027e-14	4.99023e-14
PRG2	3.08542	8.25895e-32	8.93132e-31
MAGEE2	-2.73909	1.26234e-44	2.39119e-43
MST1L	-2.79714	5.46765e-33	6.26137e-32
FOXE3	-2.10535	1.90666e-23	1.33726e-22
CXCR3	3.15875	5.86416e-70	2.82373e-68
LILRB4	3.10862	4.66157e-101	7.29321e-99
TNFRSF4	3.28885	2.53162e-126	8.53324e-124
KRT14	2.86449	2.61469e-19	1.46672e-18
KRTAP17-1	-2.19223	2.8314e-12	1.00897e-11
QRFPR	2.91824	1.05552e-66	4.49687e-65
TNFRSF18	2.92666	6.36853e-66	2.63484e-64
C1QL4	3.03328	8.96508e-29	8.38369e-28
SERPINA11	2.62781	1.04958e-09	3.09534e-09
ZNF395	2.61689	3.84795e-144	2.12523e-141
LINC01551	3.31231	4.34845e-12	1.52843e-11
GPR141	2.3004	1.82445e-51	4.5727e-50
TMPRSS6	2.50437	3.97003e-29	3.78122e-28
TMPRSS11A	3.8786	6.67955e-20	3.88181e-19
CCK	-2.71846	1.73013e-20	1.03769e-19
LYPD6	-2.6546	4.65976e-30	4.62155e-29
FOXD3	-2.22915	1.33034e-08	3.57742e-08
SPATA21	2.93244	3.03252e-26	2.48327e-25
BAGE2	-2.37242	2.01404e-06	4.47835e-06
LCE2D	-3.55129	1.60154e-08	4.27934e-08
FAM9C	2.09096	8.91001e-27	7.51645e-26
FPR3	2.18961	4.59478e-58	1.4627e-56
CDHR4	2.25736	2.6804e-14	1.09688e-13
PRR27	2.04428	2.88908e-05	5.75393e-05
DPPA3	2.12129	1.75375e-05	3.56481e-05
PLEKHN1	2.46237	1.57741e-68	7.18789e-67
MYMK	-3.23336	9.38549e-31	9.60572e-30
TCL6	-2.62686	3.16722e-20	1.86714e-19
PERM1	3.0827	5.33756e-46	1.0694e-44
SLC18A3	7.65269	7.79324e-41	1.25659e-39
DNAJB13	3.73127	6.36676e-61	2.21946e-59
GABRD	5.25448	1.63479e-230	7.49404e-227
LIN28B	2.24444	0.00172699	0.00283798
TMEM72	-3.02537	3.21783e-50	7.68673e-49
HELT	-5.537	1.29739e-57	4.05133e-56
RTL4	-2.48012	1.28416e-27	1.13119e-26
EIF4EBP1	2.11773	1.94137e-57	6.02943e-56
P2RX2	-3.58255	1.19519e-43	2.18369e-42
TTC24	3.75515	1.55055e-52	4.06862e-51
FYB2	-2.08433	1.11795e-15	5.01888e-15
CXXC1P1	2.71387	5.59757e-08	1.42984e-07
AC097382.1	2.71374	1.00097e-17	5.10919e-17
LRRC74B	2.12193	1.06325e-09	3.13404e-09
HS6ST1P1	-2.48976	1.24749e-58	4.03571e-57
DNER	-2.5135	5.35245e-16	2.44994e-15
TPRG1	2.26691	4.80147e-43	8.53778e-42
RTP5	3.09205	1.80355e-34	2.20943e-33
CTSL3P	2.87544	3.81777e-40	5.99146e-39
C19orf67	5.14674	4.17302e-75	2.42761e-73
TREML4	2.58336	1.48499e-15	6.62128e-15
RAB42	4.8611	2.68423e-127	9.25172e-125
WNT7B	-3.83637	3.03454e-32	3.35438e-31
DAZ1	2.49591	0.0335518	0.0465624
COL4A5	-2.31538	1.02069e-47	2.19463e-46
OTOG	2.20361	2.20368e-28	2.01434e-27
PP7080	-2.43998	1.0636e-66	4.52707e-65
IL17REL	2.67622	2.99748e-31	3.15517e-30
HYKK	-2.02237	8.9258e-140	4.35285e-137
RUFY4	4.95179	5.05428e-87	4.543e-85
HES4	2.30239	2.95247e-60	1.01078e-58
SLC38A3	-2.94804	3.33317e-24	2.43771e-23
C10orf99	7.22659	1.23077e-82	9.37202e-81
PDCD1	3.31415	1.41226e-56	4.22857e-55
NANOS2	3.08145	7.70056e-10	2.29654e-09
SERPINA5	-4.88512	7.62031e-69	3.50725e-67
NCCRP1	-2.95696	2.33788e-48	5.17983e-47
PAQR9	3.65544	1.77147e-43	3.20971e-42
NPIPP1	2.02829	1.50513e-49	3.49349e-48
HMX3	-2.53237	1.00952e-10	3.21593e-10
IGFL3	2.2076	2.11282e-07	5.13704e-07
OR7E90P	-3.15186	2.48168e-13	9.51353e-13
CATSPER4	2.64383	6.0066e-08	1.5309e-07
HMX2	-5.43786	1.05108e-19	6.0311e-19
CALHM6	2.95926	3.08936e-78	2.03184e-76
KLRG2	-5.06589	4.13153e-62	1.49246e-60
SBSN	3.37122	6.02738e-15	2.57912e-14
KIR2DL4	2.39382	6.71844e-48	1.45617e-46
FAM111B	2.5157	1.97324e-99	2.84451e-97
ANKRD34B	-3.92978	9.85278e-45	1.87101e-43
KRTAP10-12	2.15819	0.00248008	0.00400395
KRT77	2.72506	1.04884e-07	2.61716e-07
DPY19L2P1	3.51794	2.73304e-45	5.31095e-44
LINC00943	3.97231	6.53328e-74	3.65234e-72
ANKRD62P1-PARP4P3	-2.45626	4.9418e-14	1.98961e-13
FAM180A	-2.32512	2.02046e-26	1.67365e-25
SLC25A51P4	2.23103	3.64707e-08	9.44711e-08
S100A14	-2.08142	8.15018e-29	7.64503e-28
KIAA0408	2.16449	9.10792e-27	7.67916e-26
SH2D5	2.46679	1.80587e-55	5.22618e-54
NCR1	2.61221	3.21173e-63	1.20878e-61
RASSF10	-3.10287	6.17469e-48	1.34212e-46
ADAM5	2.44226	4.63515e-08	1.19103e-07
KIAA0895L	2.04201	3.74688e-62	1.35672e-60
PLEKHG4	2.11628	6.30102e-49	1.4278e-47
ACADSB	-2.02743	2.46218e-87	2.23502e-85
CTSE	2.82287	7.11789e-25	5.3986e-24
SIRPB2	2.11603	9.81588e-73	5.23221e-71
SRGAP3	-2.4579	2.02669e-99	2.9124e-97
SFTA2	-2.45445	5.05307e-14	2.03334e-13
Metazoa_SRP	2.11055	2.15032e-23	1.50512e-22
BECN2	3.6643	2.1537e-14	8.8736e-14
ATP2A1	2.36369	4.1087e-44	7.63776e-43
CGB7	2.36941	5.82804e-26	4.70855e-25
ADH7	2.95927	4.0948e-09	1.1487e-08
CPNE4	-2.6211	1.61808e-21	1.02635e-20
PRTN3	2.67409	4.35803e-18	2.27743e-17
C20orf204	2.11794	1.90415e-56	5.67543e-55
NBPF4	2.34993	3.23578e-08	8.41931e-08
ASMT	2.05091	7.37499e-23	5.01524e-22
RFX8	3.42188	3.92548e-84	3.15698e-82
[truncated: 4,551 more rows]
