# Supplementary material for: Construction and verification of a novel prognostic risk model for kidney renal clear cell carcinoma based on immunity-related genes
Source: Front Genet. 2023 Jan 20;14:1107294. doi: 10.3389/fgene.2023.1107294 (PMC9895858; doi:10.3389/fgene.2023.1107294)
Supplement: Supplementary file 6 [file Table9.XLSX]

## Sheet: Sheet 1
Samples	PAEP	PI3	SAA2	SAA1	IL20RB	IFI30	riskscore	pathologic_stage	OS.time.x	OS.event	gender.x	age
TCGA-DZ-6132	0.0348074	9.91149	16.3625	105.454	0.900461	4.54898	18.217	Stage I	2460	0	MALE	69
TCGA-UZ-A9PO	0.105733	8.08198	1.42667	8.84228	1.1397	1.90026	2.28927	Stage I	1911	0	MALE	80
TCGA-BQ-7049	51.9702	89.3968	251.236	1721.82	3.40579	1.1316	275.944	Stage I	1364	1	FEMALE	45
TCGA-J7-8537	0.116871	24.8368	1.22088	18.7331	21.7138	2.69406	5.63431	Stage III	321	1	FEMALE	37
TCGA-F9-A7Q0	0	2.6979	9.84965	164.179	1.23034	1.76825	28.8845	Stage I	398	0	FEMALE	37
TCGA-BQ-7048	0	0.491307	5.65186	80.1907	1.67362	1.30259	14.1313	Stage III	2839	0	MALE	64
TCGA-SX-A7SR	0	8.38586	0.119053	5.02536	0.911288	1.09536	1.53683	Stage II	805	0	MALE	66
TCGA-A4-A57E	0	0.422459	1.86075	12.9049	0.344988	1.64569	2.61748	Stage IV	258	1	MALE	59
TCGA-GL-7773	0	24.6658	27.3002	332.075	0.866048	1.08603	56.7431	Stage I	393	0	MALE	63
TCGA-P4-AAVL	20.2772	0.185134	20.7218	186.555	6.99768	3.22922	33.0735	Stage III	487	1	MALE	85
TCGA-DW-7842	0	1.01093	0	0	0.63685	1.34013	0.515257	Stage I	92	0	MALE	52
TCGA-A4-8516	0.042772	7.00593	0.279259	2.03239	0.50296	1.65442	1.10743	Stage III	23	0	MALE	62
TCGA-G7-A8LD	2.70801	8.35043	2.27986	17.0663	3.43575	3.02791	4.29495	Stage III	514	1	MALE	71
TCGA-2Z-A9JK	0	21.0257	28.4349	330.388	14.8101	2.53756	57.1657	Stage III	1186	0	MALE	50
TCGA-J7-A8I2	1.1129	1.04351	0.219672	4.72238	1.24779	0.257853	1.06018	Stage I	307	0	MALE	75
TCGA-SX-A7SN	0	139.061	5.90226	85.3442	0.963733	3.92983	19.7103	Stage I	578	0	MALE	52
TCGA-B9-4113	0	4.91568	0.0694701	0.606705	1.14693	3.80383	1.59207	Stage I	1536	1	MALE	64
TCGA-GL-A4EM	0.183686	0.925754	0.770967	13.5161	0.524564	2.16838	3.13209	Stage I	32	0	MALE	61
TCGA-2Z-A9J5	0.345542	4.97566	2.06265	20.9223	0.928737	5.43873	5.52291	Stage II	3050	0	MALE	80
TCGA-P4-A5E7	0.0417545	84.806	4.0892	35.0775	1.89031	2.6428	8.98493	Stage I	2649	0	FEMALE	74
TCGA-F9-A97G	0.123355	18.0291	152.889	1805.94	0.701093	3.20499	303.555	Stage III	13	0	MALE	79
TCGA-B9-4115	0	6.45757	2.36727	22.7468	1.3464	4.28179	5.43487	Stage I	803	0	MALE	53
TCGA-A4-7996	0.131792	1.79337	4.71534	42.9842	1.1623	1.93093	7.76838	Stage I	506	0	FEMALE	61
TCGA-2Z-A9JR	0	7.1722	0.464566	6.67186	1.75709	3.16924	2.49206	Stage I	161	0	MALE	57
TCGA-BQ-5893	0.186601	21.0033	1.13709	20.2159	1.24341	0.309849	4.22263	Stage IV	241	1	MALE	61
TCGA-UZ-A9PL	0	23.5834	0.026918	0.15672	1.6968	0.724854	0.985688	Stage II	3152	0	MALE	59
TCGA-AL-3466	5.7515	11.4421	15.6629	103.85	2.40271	2.26191	17.7373	Stage IV	293	1	MALE	41
TCGA-SX-A7SS	0	2.00987	0.0185979	0.433126	0.820649	1.01833	0.513845	Stage I	1615	0	MALE	67
TCGA-P4-AAVM	0	0.399501	0.379529	4.72073	0.403916	0.96008	1.15097	Stage I	1539	0	MALE	69
TCGA-GL-A9DE	0.0330809	0.333446	1.01512	7.98517	0.739097	2.15198	2.05945	Stage I	496	0	MALE	74
TCGA-A4-A48D	0.061373	6.65022	30.0327	224.667	0.252591	0.989121	36.1805	Stage I	379	0	MALE	84
TCGA-IA-A83W	0.429788	48.4658	410.458	3479.08	4.10627	2.73918	563.91	Stage I	2043	1	MALE	70
TCGA-A4-7828	0.202024	21.1271	32.2826	342.604	1.06902	0.680782	57.5748	Stage I	238	0	FEMALE	74
TCGA-P4-A5E6	0.223122	1.52611	1.3527	49.3747	1.21814	3.3998	10.0254	Stage III	3035	0	MALE	67
TCGA-UZ-A9PS	0.238142	1.62885	0.710774	6.01345	1.04011	1.35576	1.53897	Stage II	2167	0	FEMALE	62
TCGA-B1-A655	0	0.852525	6.05588	28.5606	0.613309	1.42093	4.6793	Stage I	510	0	FEMALE	77
TCGA-B9-A5W7	0	20.8324	1.4204	15.7128	0.488387	1.7618	3.81069	Stage I	585	0	MALE	47
TCGA-F9-A8NY	0.098206	37.987	8.75215	268.037	2.97362	0.316547	48.5083	Stage IV	36	0	FEMALE	38
TCGA-SX-A71V	0.219557	4.18903	0.327652	0.834603	1.08803	1.32349	0.723198	Stage I	876	0	MALE	80
TCGA-UZ-A9Q0	0	17.8383	26.7036	167.114	0.776252	3.27609	27.4038	Stage I	3368	0	MALE	60
TCGA-BQ-7046	0.036903	1.30192	0.554165	2.31464	0.737711	2.07623	1.10871	Stage I	2948	0	MALE	61
TCGA-BQ-7061	0.122746	0.154656	0.146924	1.28314	0.50518	0.995113	0.583529	Stage I	218	0	FEMALE	83
TCGA-B1-A47O	0	2.71701	21.6528	136.172	1.07113	5.05511	22.8658	Stage I	842	0	FEMALE	54
TCGA-BQ-5877	1.00094	59.2741	1.18135	27.5854	5.25126	2.50435	7.57045	Stage IV	270	1	MALE	60
TCGA-BQ-5881	0	2.3376	0.414397	2.10339	0.13396	1.18268	0.78877	Stage I	1454	0	MALE	69
TCGA-2Z-A9J3	0	39.4696	1.9347	9.33326	1.57632	0.826968	2.7897	Stage II	1771	1	MALE	67
TCGA-A4-A5Y0	0.176085	0.443722	0.509131	4.68547	0.192268	0.47175	0.958115	Stage I	252	0	FEMALE	61
TCGA-MH-A855	0	0.824181	0.135889	1.63886	0.699264	1.75995	0.932175	Stage II	369	0	FEMALE	52
TCGA-A4-7287	0	1.14654	4.15884	80.2511	1.60506	1.09326	14.3453	Stage I	597	1	FEMALE	75
TCGA-G7-6790	0.262727	4.89919	3.48213	17.2277	0.648774	0.66208	2.93325	Stage I	1575	0	MALE	57
TCGA-BQ-5879	0.192625	1.26204	0.0251528	0.732226	0.724824	1.89653	0.859639	Stage III	697	1	FEMALE	32
TCGA-AL-3471	0.0285503	27.411	7.17656	207.507	2.23256	3.41334	38.5191	Stage I	1500	1	MALE	74
TCGA-DZ-6134	0.06097	13.5715	9.3812	75.5556	0.382371	1.08386	12.8775	Stage I	1856	0	MALE	69
TCGA-AL-3473	0	1.23655	86.463	1100.08	150.441	3.00163	191.809	Stage II	1906	0	MALE	55
TCGA-BQ-5878	0	2.36041	0.0679516	0.197815	0.346756	0.955586	0.432519	Stage III	1938	0	FEMALE	79
TCGA-2Z-A9JP	0	1.95091	0.0361048	0.578078	0.260106	3.71077	1.44572	Stage I	893	0	MALE	63
TCGA-2Z-A9JT	0.169028	12.4942	0.147143	3.85515	0.629405	1.58495	1.60185	Stage I	684	0	MALE	71
TCGA-MH-A561	0.0912907	2.30046	0.298017	3.64375	0.456232	2.54131	1.57642	Stage I	841	0	MALE	66
TCGA-BQ-7051	0	0.871422	0	0.0469478	0.334026	0.940942	0.370494	Stage II	1533	0	MALE	74
TCGA-Y8-A895	0	9.78161	0	0.201212	1.12037	2.75054	1.29863	Stage I	484	0	MALE	74
TCGA-B1-A47N	0	5.9072	0.0862262	1.00406	0.87355	1.43187	0.857929	Stage I	1110	0	MALE	62
TCGA-UZ-A9PP	0.305995	13.2798	0.821329	13.9582	0.459769	2.74972	3.74963	Stage I	3010	0	MALE	60
TCGA-HE-A5NH	0	9.59324	4.29931	35.7873	1.57285	1.38688	6.56408	Stage I	791	0	MALE	62
TCGA-G7-6796	0.0594963	4.12298	47.6045	518.085	0.839541	1.49933	86.6289	Stage I	2173	0	MALE	58
TCGA-EV-5903	0.0766063	56.8511	12.8791	160.963	0.65309	1.34686	29.0959	Stage I	757	0	MALE	57
TCGA-MH-A560	0	9.71563	2.78995	21.984	0.283356	1.07328	4.16211	Stage I	924	0	MALE	62
TCGA-AL-3468	0.192625	1.26204	0.0251528	0.732226	0.724824	1.89653	0.859639	Stage II	2331	1	MALE	74
TCGA-UZ-A9PJ	0	5.44214	0.117502	0.769637	0.370347	0.896513	0.592953	Stage I	797	1	MALE	78
TCGA-G7-A8LB	0.209665	2.26432	0	0.113857	0.334597	0.386179	0.243071	Stage IV	547	0	MALE	70
TCGA-B9-A69E	0.052745	0.664569	8.23045	162.204	6.29532	3.74028	29.6278	Stage III	452	0	MALE	71
TCGA-B9-A8YH	0	4.51843	0.0627158	0.912863	1.26132	1.5012	0.845899	Stage I	532	0	MALE	52
TCGA-KV-A74V	0.0694278	4.02393	0.0453292	0.197937	0.673531	1.241	0.597809	Stage I	347	0	MALE	40
TCGA-BQ-7045	0.179591	12.3699	2.38417	29.469	0.915117	2.45583	6.18132	Stage I	1468	1	MALE	78
TCGA-P4-A5E8	12.4184	110.242	23.6242	461.04	24.9805	0.664983	84.7871	Stage III	1306	1	MALE	57
TCGA-BQ-7062	0.0461265	26.9667	0.752896	4.03285	0.447481	3.10875	2.43789	Stage I	116	0	MALE	64
TCGA-2Z-A9JD	0	0.259147	0.111905	2.15007	0.322475	1.04467	0.752249	Stage I	1060	0	MALE	66
TCGA-B1-5398	0.0466957	18.18	21.6308	540.369	0.46673	1.95668	95.7344	Stage III	1251	0	MALE	73
TCGA-SX-A71W	0	4.65688	0.368105	3.27431	0.570896	1.17482	1.08723	Stage I	1076	0	MALE	66
TCGA-A4-8518	0.0654715	6.76433	48.3245	187.342	0.423434	0.748212	26.1321	Stage I	600	0	MALE	48
TCGA-G7-7502	0.0541525	3.20682	0.159102	0.669014	8.21445	4.935	2.2019	Stage I	786	0	MALE	83
TCGA-2Z-A9JG	0.974197	35.187	0.965853	9.94383	0.678849	1.81852	3.32634	Stage I	1662	0	MALE	64
TCGA-GL-A9DD	0.257701	11.8514	66.712	392.698	0.66288	4.22875	61.6542	Stage I	341	0	MALE	69
TCGA-IZ-8195	0.0299952	0.377929	0.646264	6.78424	0.370349	0.316418	1.25744	Stage II	677	0	MALE	82
TCGA-BQ-5892	0.0366487	0.83117	0.622123	6.61736	4.35261	0.751734	1.54469	Stage I	364	0	MALE	51
TCGA-Y8-A8S0	0.0457694	1.6147	0.179296	2.0878	1.18404	1.2607	0.876618	Stage I	183	0	MALE	58
TCGA-B1-A654	0.17359	2.18718	0.113336	1.56719	1.07166	1.09363	0.755648	Stage I	616	0	FEMALE	43
TCGA-BQ-7053	0	0.989554	0.013494	0.74637	1.0572	0.71464	0.447581	Stage III	1516	0	FEMALE	57
TCGA-GL-A59T	1.41523	5.03474	1.73929	13.6075	2.00679	1.92713	3.14772	Stage I	546	0	MALE	46
TCGA-KV-A6GE	0.25274	47.8373	0.0733391	1.28099	0.990656	2.30408	2.38436	Stage I	885	0	MALE	65
TCGA-SX-A7SU	0	5.8759	0.248556	4.88413	1.93054	3.2072	2.18853	Stage I	1331	0	MALE	47
TCGA-SX-A7SM	0.869362	13.4301	5.55264	63.3643	2.33347	1.81645	11.7034	Stage IV	363	1	MALE	60
TCGA-B9-7268	0.0324382	0.735679	0.0211788	0.246615	0.457729	0.988549	0.422701	Stage II	671	0	MALE	59
TCGA-G7-7501	0	12.9643	0.333672	2.65504	0.801281	4.15323	2.24744	Stage III	624	1	FEMALE	55
TCGA-A4-8098	2.80216	5.15055	30.1332	205.393	2.5779	0.927368	32.8653	Stage I	896	0	MALE	73
TCGA-BQ-5891	3.79752	85.177	0.357389	11.9646	1.06609	1.2431	5.1765	Stage III	29	0	FEMALE	57
TCGA-F9-A4JJ	2.10503	373.556	7.54373	67.3933	134.986	0.35639	26.5461	Stage III	325	1	FEMALE	35
TCGA-HE-A5NF	0	1.10562	0.930993	4.48229	0.741646	2.34633	1.52315	Stage I	2582	0	MALE	58
TCGA-PJ-A5Z9	0.122531	3.39646	0.0799999	0.465777	0.864503	0.933525	0.527673	Stage I	540	0	FEMALE	80
TCGA-G7-6793	0	59.9307	0.809723	2.70384	1.201	0.91922	2.35889	Stage IV	336	1	FEMALE	60
TCGA-UZ-A9PV	0	0	0.0440866	0	1.50864	0.791461	0.322886	Stage I	1444	0	MALE	65
TCGA-2Z-A9JQ	0	12.3399	0.242211	7.19204	1.00334	0.913137	1.9585	Stage I	778	0	MALE	66
TCGA-MH-A856	0.261849	230.944	44.4838	382.619	2.12456	2.97708	69.3265	Stage I	947	0	MALE	54
TCGA-UZ-A9PM	0.0805973	3.85889	42.9919	513.791	0.66342	2.3381	86.9285	Stage II	3811	0	MALE	62
TCGA-MH-A55Z	0	2.61683	0.0502223	0.438608	0.76885	1.01431	0.522656	Stage I	845	0	MALE	65
TCGA-DZ-6131	0.0259869	0.392912	0.0339336	0.493922	0.168069	0.472122	0.266099	Stage III	2429	0	MALE	31
TCGA-SX-A7SL	0	4.77004	0.057483	0.251009	0.983533	0.541779	0.390999	Stage I	823	0	MALE	74
TCGA-Y8-A8RZ	0.245162	0.463343	6.78276	182.193	0.720714	0.574712	32.2188	Stage I	205	0	MALE	55
TCGA-G7-A8LC	0	8.77238	4.86714	58.8138	0.392814	0.55641	10.3	Stage I	702	0	MALE	61
TCGA-GL-6846	0.0255817	1.48268	0.0668088	1.21555	0.285775	0.629675	0.480463	Stage IV	5925	0	MALE	52
TCGA-A4-A5XZ	0.140668	0.354474	0	0.0891205	0.689215	1.73122	0.660119	Stage II	479	0	FEMALE	65
TCGA-IZ-A6M8	0	1.88575	0.932751	19.7186	0.599976	2.27256	4.2852	Stage I	497	0	MALE	69
TCGA-2Z-A9J2	0	0.275371	1.99771	46.732	0.931617	1.2168	8.6172	Stage I	1795	0	FEMALE	71
TCGA-DW-7834	0	17.2556	0.7605	13.8201	1.34895	2.5237	3.77904	Stage I	3950	0	MALE	53
TCGA-A4-7583	0	12.1077	1.70437	24.8081	0.556098	2.03984	5.27514	Stage I	3	0	MALE	60
TCGA-AL-A5DJ	0.731217	0.806145	0.417733	11.8132	0.18809	0.749932	2.4139	Stage III	1498	1	FEMALE	54
TCGA-2Z-A9JJ	36.1234	23.9117	24.3028	257.603	77.5323	1.71844	49.2207	Stage I	1213	0	FEMALE	69
TCGA-B3-4104	0	0.439384	0.0379471	2.0989	4.88665	0.647181	0.795138	Stage II	1049	0	MALE	75
TCGA-2Z-A9JS	0.0340534	1.54462	13.5401	87.1829	1.00109	1.09764	13.9648	Stage I	492	1	MALE	74
TCGA-B1-7332	0.0430859	5.86297	0.225045	1.71972	1.08929	1.21203	0.897707	Stage II	1141	0	FEMALE	60
TCGA-A4-A7UZ	389.628	225.154	118.48	1146.72	1.62873	3.27272	221.444	Stage III	0	0	MALE	71
TCGA-BQ-7055	0.0355396	67.7054	3.38774	18.846	0.313433	1.35383	5.17927	Stage I	799	0	MALE	73
TCGA-DW-7963	0.157072	16.8879	20.2369	144.095	0.307835	1.71832	23.7702	Stage I	1240	0	MALE	43
TCGA-A4-7915	126.414	14.6462	15.3006	257.407	32.201	0.327523	54.3559	Stage II	7	0	FEMALE	35
TCGA-BQ-5876	0.0640999	0.161527	0	0.243663	0.226125	0.18783	0.126535	Stage I	586	0	MALE	75
TCGA-2Z-A9J8	0.237832	0.749149	0.388198	10.9619	0.943873	1.11506	2.38431	Stage I	2790	0	MALE	50
TCGA-SX-A71U	0.579116	4.93928	9.21989	94.9988	0.995282	2.79347	16.8549	Stage I	1357	0	MALE	57
TCGA-2Z-A9JN	0	5.27959	3.40266	17.7702	0.508131	1.28925	3.25027	Stage I	740	0	FEMALE	50
TCGA-BQ-5888	0	111.688	11.2608	233.217	1.10781	1.13821	43.9671	Stage I	403	0	FEMALE	74
TCGA-DW-5560	0.463116	18.3806	0.0755917	0.146704	1.86064	2.21652	1.38573	Stage I	1486	0	FEMALE	38
TCGA-UZ-A9PK	0	10.7856	1.04201	10.2722	0.98101	2.65719	2.93934	Stage I	3571	0	MALE	71
TCGA-Q2-A5QZ	25.6748	0.983261	18.2151	277.515	3.73945	2.56116	50.0871	Stage III	428	0	FEMALE	61
TCGA-BQ-5890	0.022261	0.280481	0.0581366	0.423105	1.26957	1.1872	0.534479	Stage III	233	0	MALE	69
TCGA-UZ-A9PU	0	10.2995	1.34651	15.323	1.30075	4.28524	4.36698	Stage I	933	1	MALE	77
TCGA-B1-A47M	0.0372624	57.9354	1.21642	35.978	1.33641	2.24929	8.75422	Stage III	659	0	MALE	79
TCGA-WN-AB4C	0.0342892	0	0.268647	7.88579	1.02818	1.54734	1.96403	Stage I	1188	0	FEMALE	60
TCGA-P4-AAVK	0.138744	3.00677	0.144937	3.32267	0.881004	1.21967	1.12608	Stage III	1590	0	MALE	74
TCGA-EV-5901	0.150501	13.653	14.8571	87.4168	0.353947	0.793814	13.9887	Stage I	1040	0	FEMALE	47
TCGA-UZ-A9PZ	0	5.8636	0.0323238	2.16426	1.16434	2.03102	1.29537	Stage III	657	0	MALE	65
TCGA-P4-AAVO	0	12.1181	0.219779	5.02702	0.650299	1.26822	1.67198	Stage I	2400	0	MALE	69
TCGA-4A-A93X	0	22.8924	0.0195751	0.797793	0.863765	0.913693	1.11858	Stage IV	390	0	MALE	58
TCGA-A4-A772	0.101887	19.684	6.67434	40.1505	1.11822	1.99038	7.4197	Stage I	0	0	MALE	39
TCGA-G7-6797	0.061964	2.18603	0.0809121	0.706632	0.619339	0.472085	0.365217	Stage III	765	0	MALE	46
TCGA-UZ-A9PQ	0	1.02824	0.0666025	0	1.59939	1.63409	0.642058	Stage III	2624	1	MALE	59
TCGA-G7-A4TM	0.0372461	43.4561	3.64768	25.9807	0.96355	1.1569	5.72289	Stage I	768	0	MALE	40
TCGA-V9-A7HT	0.478461	6.9327	12.0789	124.283	2.18016	6.93999	23.2114	Stage II	965	0	MALE	67
TCGA-DW-7841	0	89.776	0.291535	7.8807	0.693842	3.62625	5.12724	Stage I	445	0	MALE	61
TCGA-A4-7997	0.4229	170.345	208.76	1498.75	0.975449	4.86152	242.727	Stage I	927	0	MALE	67
TCGA-2Z-A9J6	0.0395058	16.5256	1.31545	21.0994	1.11492	2.36156	4.92438	Stage I	1731	0	MALE	60
TCGA-A4-8310	0.94903	11.808	0.232357	4.17124	1.08109	1.66855	1.72384	Stage III	780	0	MALE	58
TCGA-HE-A5NL	0	7.43381	0.87274	11.3015	0.894328	3.05252	3.19754	Stage I	767	0	MALE	51
TCGA-G7-6789	1.99429	56.5161	0.213454	1.18064	3.07553	1.0538	2.34257	Stage IV	122	1	FEMALE	53
TCGA-GL-A59R	0.0701466	2.82823	2.56471	16.5322	1.03107	2.75435	3.63482	Stage III	378	0	MALE	79
TCGA-BQ-5886	0	2.59545	0.763643	7.26639	0.277125	0.358078	1.39446	Stage III	792	0	MALE	75
TCGA-BQ-5875	0.0300606	0.454503	0.196264	1.88545	2.0502	1.42699	0.894089	Stage III	2639	0	FEMALE	66
TCGA-UZ-A9PX	0	16.7927	0.0636715	2.10069	0.573378	2.11466	1.58498	Stage I	1981	0	MALE	73
TCGA-DW-7840	0	2.26134	0.117179	0.477571	0.612034	1.30427	0.602715	Stage I	114	0	MALE	60
TCGA-UN-AAZ9	0.0381332	0.384372	0.970983	3.40646	0.784714	0.983317	0.833406	Stage I	548	0	FEMALE	76
TCGA-A4-A5DU	0.0894826	5.07353	0.0584229	0.425189	0.894392	1.10127	0.627009	Stage I	496	0	FEMALE	45
TCGA-A4-8311	0.163179	1.8504	0.0799041	0.542756	0.887453	0.573789	0.378419	Stage I	729	0	MALE	60
TCGA-EV-5902	0.0639512	4.83458	0.0626302	1.88401	0.695601	0.580922	0.69593	Stage I	578	0	MALE	58
TCGA-MH-A857	0	0.618722	1.53436	9.1334	0.43308	6.22858	3.58207	Stage I	890	0	MALE	63
TCGA-G7-6795	0.359346	3.37057	0.0260684	0.075888	0.586882	0.52649	0.33004	Stage I	1194	0	MALE	56
TCGA-Y8-A898	0	13.6804	8.02721	84.9749	1.15785	5.73937	16.4652	Stage I	475	0	MALE	69
TCGA-B9-A5W9	0	0.336814	0.196349	2.54042	0.176817	0.802904	0.721582	Stage I	5	0	MALE	40
TCGA-DW-7839	0	0.577206	0.174475	1.81399	0.650922	0.178986	0.401883	Stage I	419	0	FEMALE	58
TCGA-P4-A5ED	2626.19	73.7066	4.53397	50.6435	3.26192	8.31652	189.295	Stage I	2816	0	MALE	51
TCGA-SX-A71R	0	3.91273	5.33915	44.7267	1.29837	1.35485	7.83196	Stage I	1457	0	MALE	51
TCGA-B3-8121	0.1719	4.33175	4.26484	30.9297	1.88661	3.76105	6.38649	Stage I	379	0	FEMALE	48
TCGA-SX-A71S	0.142752	0.599544	0.0310675	0	1.17504	2.48193	0.923316	Stage I	1504	0	FEMALE	66
TCGA-BQ-5885	2.04869	1.08247	0.172592	6.28042	2.13707	2.44002	2.20382	Stage III	921	0	MALE	63
TCGA-Y8-A8RY	0.0290661	4.32142	0.0189771	0.662934	1.35006	2.70845	1.2255	Stage I	769	0	MALE	63
TCGA-B3-3926	0.158808	0.533581	18.8707	115.906	0.529104	1.39605	18.3281	Stage I	883	0	FEMALE	59
TCGA-BQ-7058	0	0.216821	0.0674123	0.719564	0.870126	0.322724	0.269506	Stage III	343	1	MALE	81
TCGA-A4-7584	0	1.04826	0.146244	1.64212	0.225766	0.637608	0.531082	Stage I	650	0	MALE	59
TCGA-G7-6792	0.0380944	92.6355	5.77024	176.015	0.55994	0.848365	33.8755	Stage I	2765	0	MALE	40
TCGA-SX-A7SO	0	0.224633	0	0.112953	0.41929	1.30606	0.494249	Stage I	1257	0	MALE	64
TCGA-UZ-A9Q1	0.0267312	0	0.0698109	0.101614	0.628665	0.892959	0.340654	Stage I	730	0	FEMALE	88
TCGA-A4-8517	0	6.41309	0.668951	3.70632	0.272055	1.8595	1.38721	Stage I	597	0	MALE	71
TCGA-B9-A5W8	0.110502	9.88526	108.544	1570.05	37.0328	3.7561	269.698	Stage II	524	0	MALE	50
TCGA-DZ-6135	0.669452	6.81537	2.3078	21.7325	0.913162	0.816057	4.10029	Stage I	2269	0	MALE	45
TCGA-A4-A4ZT	0	8.28942	0.0692817	0.30253	0.904654	1.30596	0.756259	Stage I	516	0	FEMALE	71
TCGA-DW-7837	0	16.0045	0.284885	2.85658	0.883658	1.25018	1.37501	Stage I	1142	0	MALE	43
TCGA-2Z-A9JL	0.0953069	12.1284	3.64019	38.0405	1.48494	1.95492	7.35788	Stage I	1006	0	MALE	47
TCGA-A4-8312	0	0.456858	2.20166	9.85512	0.341101	2.55001	2.3169	Stage I	708	0	MALE	60
TCGA-F9-A7VF	0	0.52234	0	1.28041	0.914041	1.82219	0.911958	Stage I	73	0	FEMALE	75
TCGA-BQ-5883	0	0.766973	0.331195	0.674903	1.10353	1.27834	0.569874	Stage I	1242	0	FEMALE	79
TCGA-B9-5155	0	1.16675	0.0503826	0.586678	1.15696	0.587919	0.376896	Stage III	665	0	MALE	71
TCGA-UZ-A9PR	0	4.28086	0.0541044	0.078752	1.68092	1.21413	0.605642	Stage I	2191	0	MALE	84
TCGA-J7-6720	0.0340201	2.57185	0.644135	5.75477	0.720075	1.17632	1.44161	Stage I	388	0	MALE	42
TCGA-A4-8515	0	5.06556	0	0.318391	0.886421	0.736302	0.485003	Stage I	709	0	MALE	47
TCGA-DW-7838	0	22.6958	65.362	372.797	1.58409	3.20307	58.2293	Stage I	744	0	MALE	66
TCGA-PJ-A5Z8	0.028864	11.3467	3.84442	49.155	6.39791	5.15934	10.6117	Stage I	600	0	FEMALE	60
TCGA-A4-A6HP	0.0374792	5.95003	0.17129	4.34533	1.80694	3.60223	2.24049	Stage I	379	0	MALE	66
TCGA-DZ-6133	0	3.32346	0	0	0.672039	0.566815	0.312573	Stage I	1557	1	FEMALE	66
TCGA-B3-A6W5	1.94174	30.3195	0.724433	3.88829	8.97009	1.11765	2.26771	Stage I	309	0	MALE	43
TCGA-B3-4103	0.185414	2.9202	8.17131	33.2145	1.09014	2.60791	5.65528	Stage I	930	0	MALE	56
TCGA-5P-A9JU	0.0261269	0.197514	0.0852908	0.347607	1.32107	1.14838	0.502511	Stage III	373	0	MALE	81
TCGA-MH-A562	0.127049	42.5807	0	3.54166	0.597589	3.42506	3.02864	Stage I	616	0	MALE	57
TCGA-IA-A40U	0	11.1782	0.310308	5.11893	0.721886	3.71385	2.49575	Stage III	511	0	MALE	56
TCGA-AT-A5NU	0.354442	22.23	0.115707	1.45962	0.740957	0.95783	1.23843	Stage I	67	0	MALE	77
TCGA-BQ-5889	1.5613	20.7647	43.4929	573.824	2.7029	6.26948	99.7623	Stage IV	329	1	MALE	63
TCGA-SX-A7SP	0.199303	5.1658	1.15253	16.1804	1.2555	2.58634	3.83986	Stage I	496	1	FEMALE	66
TCGA-HE-A5NI	0.90216	10.4097	0.558016	3.51963	0.530425	1.97572	1.59259	Stage I	360	0	MALE	73
TCGA-GL-8500	0	0.295464	0.20414	5.57133	0.5515	0.435197	1.1574	Stage I	841	0	MALE	63
TCGA-KV-A6GD	0.106811	5.83173	75.2923	488.783	1.61186	6.84395	78.4051	Stage I	560	0	MALE	85
TCGA-BQ-5884	0.0266556	1.14189	0.661327	4.96498	1.01869	2.04643	1.5674	Stage I	792	0	FEMALE	59
TCGA-2K-A9WE	0.0700495	20.5646	15.1383	106.512	0.617784	11.9258	21.4582	Stage II	214	0	MALE	53
TCGA-IA-A83V	0	9.63052	27.3487	296.096	1.00523	3.89009	50.7517	Stage I	2941	1	MALE	63
TCGA-AL-7173	0.123739	34.7153	13.761	147.383	0.557768	0.676832	25.6321	Stage IV	2060	0	FEMALE	72
TCGA-G7-A8LE	0.0408893	3.91545	0.0266965	0.310865	0.745266	2.08481	0.911274	Stage I	2453	0	MALE	62
TCGA-4A-A93Y	0.0285503	27.411	7.17656	207.507	2.23256	3.41334	38.5191	Stage II	352	0	FEMALE	63
TCGA-IA-A40Y	3.48262	9.53439	21.9238	257.988	2.83126	2.04101	44.4234	Stage III	62	0	FEMALE	60
TCGA-2Z-A9JI	2.13709	5.38532	67.4478	374.78	1.63794	8.31986	59.6667	Stage III	1567	0	MALE	38
TCGA-B1-A657	0	9.37566	0.0789973	0.91988	1.01373	2.26911	1.23394	Stage I	641	0	MALE	54
TCGA-SX-A7SQ	0.298443	19.2311	20.5151	124.792	1.12802	0.424766	19.8674	Stage I	1266	0	MALE	48
TCGA-A4-7734	0	11.1148	0.285597	4.01845	0.578671	0.939979	1.33328	Stage I	27	0	FEMALE	53
TCGA-WN-A9G9	0	1.10473	6.65478	137.901	5.84245	10.384	27.7703	Stage I	791	0	MALE	55
TCGA-2Z-A9JO	0	0.152357	2.19085	10.2849	1.52857	1.25789	1.9864	Stage I	949	0	FEMALE	56
TCGA-Y8-A8S1	0.115251	8.22873	179.164	1907.51	1.9651	4.05261	317.53	Stage I	404	0	MALE	61
TCGA-IZ-8196	0	0.149589	0.0387575	0	0.453727	0.626212	0.23104	Stage I	649	0	MALE	50
TCGA-2Z-A9J1	0.0370659	35.6801	4.16243	51.9212	0.523029	1.80298	10.3458	Stage I	2298	0	MALE	71
TCGA-Y8-A894	0	3.39225	0.0338042	0.295223	1.00457	0.637211	0.399152	Stage I	567	0	FEMALE	57
TCGA-BQ-5882	0	11.8707	0.241226	3.39413	1.06805	2.20138	1.7029	Stage III	658	1	MALE	54
TCGA-B3-3925	0.430675	4.61241	0.42178	4.80907	0.949558	3.78599	2.30213	Stage III	1029	0	MALE	52
TCGA-BQ-5894	0.389327	3432.24	42.0543	165.672	2.39078	1.26759	117.571	Stage IV	84	0	MALE	42
TCGA-Y8-A897	0	4.16425	15.2216	123.852	1.07664	3.87388	21.3757	Stage I	549	0	FEMALE	68
TCGA-GL-A9DC	0.101651	5.63538	0.663676	6.37572	1.49414	1.01274	1.61234	Stage I	392	0	FEMALE	66
TCGA-2Z-A9JM	0.156759	27.7503	1.50962	15.5676	0.71429	1.37804	3.84487	Stage I	934	0	MALE	28
TCGA-IZ-A6M9	0.0400362	43.0794	12.4163	155.766	2.25977	5.53736	29.3606	Stage I	376	0	MALE	63
TCGA-DW-7836	0	2.92981	0.646634	2.78271	0.734218	0.656142	0.728649	Stage I	1093	0	MALE	55
TCGA-2Z-A9J9	0	16.9533	1.02019	5.60977	0.765587	0.55962	1.53058	Stage I	2294	0	MALE	77
TCGA-A4-8630	0	3.23082	0.209271	0.94766	0.649118	1.60713	0.804958	Stage I	436	0	FEMALE	59
TCGA-O9-A75Z	0	14.3328	0.206307	0.975947	0.97537	0.995373	0.916006	Stage I	471	0	MALE	44
TCGA-2Z-A9JE	0	1.16657	0.201501	3.0796	0.680463	0.587833	0.786122	Stage I	1728	0	MALE	59
TCGA-UZ-A9PN	0	4.79293	1.39704	9.79079	1.65413	1.09146	2.10925	Stage III	1136	1	MALE	54
TCGA-A4-7585	0	0.771471	7.17579	74.7135	5.88599	2.63746	13.4976	Stage III	1070	1	MALE	67
TCGA-A4-A5Y1	27.032	6.02122	1.04004	23.8084	8.20217	2.95627	7.45686	Stage III	395	1	MALE	75
TCGA-GL-7966	0.0481103	302.723	4.30331	40.2341	24.2981	0.507514	15.9722	Stage III	112	0	FEMALE	28
TCGA-B1-A656	0.362772	1.50183	2.5377	24.2311	2.16339	4.64691	5.72056	Stage I	618	0	MALE	64
TCGA-BQ-7050	0.196791	0.41325	0.578178	4.3637	0.559232	3.17158	1.83576	Stage I	1864	0	FEMALE	53
TCGA-BQ-7060	0.0854332	1.507	0.0976133	1.38022	0.31394	0.788579	0.565756	Stage I	214	0	MALE	53
TCGA-BQ-7044	0.0421168	5.78416	11.9478	133.042	0.817165	0.900919	22.6267	Stage III	3760	0	MALE	73
TCGA-IA-A40X	0	0.943182	0	0.0711393	1.07831	2.71998	1.02024	Stage I	608	0	FEMALE	49
TCGA-BQ-7059	0.0466428	18.3357	134.404	599.419	0.589607	2.15948	86.9199	Stage I	232	0	MALE	71
TCGA-P4-A5EB	0	0.580105	0.951907	12.0324	0.383492	0.472198	2.21689	Stage I	2477	0	MALE	83
TCGA-B9-A44B	0	2.60466	0.893184	11.9607	1.57292	1.05117	2.51468	Stage III	361	0	MALE	70
TCGA-BQ-7056	0.0195521	0.739051	0.0510621	1.37499	0.689741	0.836479	0.578139	Stage III	612	0	FEMALE	75
TCGA-P4-A5EA	2.3835	162.261	16.8307	282.685	2.00505	1.16047	53.5856	Stage III	201	1	FEMALE	54
TCGA-MH-A854	0.26939	197.679	20.9653	288.88	1.64723	1.29459	54.856	Stage I	536	0	FEMALE	62
TCGA-MH-A55W	0	49.2886	0.159629	0.929397	0.958335	1.71944	2.12485	Stage I	1043	0	MALE	50
TCGA-BQ-5887	0.113845	5.52249	0.799039	7.95199	0.502015	1.83479	2.12023	Stage III	771	0	MALE	54
TCGA-BQ-5880	0.0919632	0.540729	4.88345	32.5692	1.8564	0.916222	5.48253	Stage III	1314	1	MALE	79
TCGA-4A-A93W	0.0380196	10.5388	1.63831	10.7671	0.625902	1.73796	2.58998	Stage I	4	0	FEMALE	66
TCGA-2Z-A9J7	0.379328	11.0457	0.0550359	0.160216	1.21425	0.66692	0.624519	Stage IV	139	1	MALE	63
TCGA-DW-5561	0.0594641	6.51827	0	0.395572	0.7342	1.25457	0.716426	Stage I	414	0	MALE	51
TCGA-Y8-A896	0	81.9935	99.4061	702.452	2.00639	5.60444	114.746	Stage III	567	0	MALE	62
