# Supplementary material for: Construction and verification of a novel prognostic risk model for kidney renal clear cell carcinoma based on immunity-related genes
Source: Front Genet. 2023 Jan 20;14:1107294. doi: 10.3389/fgene.2023.1107294 (PMC9895858; doi:10.3389/fgene.2023.1107294)
Supplement: Supplementary file 8 [file Table6.XLSX]

## Sheet: Sheet 1
Only DEG
