# Supplementary material for: Construction and verification of a novel prognostic risk model for kidney renal clear cell carcinoma based on immunity-related genes
Source: Front Genet. 2023 Jan 20;14:1107294. doi: 10.3389/fgene.2023.1107294 (PMC9895858; doi:10.3389/fgene.2023.1107294)
Supplement: Supplementary file 14 [file Table7.XLSX]

## Sheet: Sheet 1
Only DEG AND Immport	prognosis	Lasso
ITGAL	PIGV	PAEP
TAC1	RMND5A	PI3
BTK	SLC45A4	SAA2
TYROBP	AC018648.1	SAA1
SLC11A1	PTPRB	IL20RB
MARCO	OTUD1	IFI30
TYMP	OGDHL
VIM	RNF5
TMSB10	AGXT2
MSR1	MMUT
LCP2	CRB3
UTS2	SGCB
TNFRSF9	VWFP1
PTGER3	IGF1R
FGF10	SORBS2
FGF4	PIGO
FGF20	CPT2
BPIFB2	MINDY1
IL12RB2	TMEM232
SEMA5B	AC015912.3
PTHLH	PCBP1
DEFB127	ARMH1
CHGB	AC026362.1
NOS1	BPGM
BIRC5	FREM2
LYZ	AC023043.4
APOH	PCGF5
IL11	LINC02027
MLN	PIK3R3
IL12RB1	TCTA
HMOX1	GLYAT
APOBEC3H	CTDSPL
IL2RB	EPB41L4A-DT
GZMB	ZNF821
CHGA	BTD
MMP9	AC023043.1
BMP7	MOCS2
HCK	LINC01711
BPI	PITX1
TLR8	AC099513.1
TNFSF13B	MFSD4A
FGF9	AKR1B10
IL21R	MYO5B
AQP9	TTC33
AMH	RGL1
RETN	SOX2
CLEC4M	KIAA1191
EBI3	EPB41L5
FGF21	SELENOP
HAMP	TACC1
TFR2	NUDT7
PF4V1	ST13P6
IL2	MAPK8IP1
IL10RA	DHFR2
CALCA	LGR4
IL26	GFPT2
IFNG	DMXL1
NR2E1	IL20RA
CCR6	CRPPA
VEGFA	TMEM86B
ITK	KAT5
FGF1	MTURN
STC2	LHFPL5
KNG1	SLC31A2
HRG	CRADD
CD86	NUDT12
RBP2	SLC22A2
CCL20	CRYZ
ZAP70	SPATA18
REG1A	ALDH3A2
GNLY	SLC25A42
IL1RL1	ATP5F1A
ANGPTL1	TAL2
CR2	GOLGA6L2
FASLG	BAG1
CSF3R	TRPM3
PGF	ARHGEF28
ESRRB	MELTF-AS1
PRLHR	AL078590.2
TNFSF11	VAT1
CXCR4	NBEA
OBP2A	CRABP2
CD244	FCHO2
PLAU	COQ7
SEMG2	SENP8
SEMG1	ANKRD30A
IL9R	LRP5
AMELX	DOCK8
KIR2DL1	ZIC2
IL37	PLCB1
TNFSF9	HMGB1P3
CD70	AC108472.1
C3	ZXDA
TNFSF14	TMEM125
PCSK2	TMEM245
BPIFB1	NCR3LG1
HCST	B3GNT10
PRKCG	TRAF6
HSPA2	AP001542.3
AVPR2	ASRGL1
MCHR1	SCAMP2
RAC2	MAP7
DLL4	ATP6V1B2
LBP	LINC02754
EPO	LINC01550
DEFB118	MOB3B
CCL25	METTL7A
IDO1	PKHD1
FSHB	AL513218.1
NR0B2	AL355388.1
CRP	LRRC19
CHIT1	AMD1
SPINK5	CCDC121
NGF	ACAT1
IL2RA	PEX19
KLRD1	HOOK1
PDGFRA	CUBN
NR5A1	DNASE1L3
CD72	CREBRF
PAK6	LRRK2
SEMA6D	CDS1
BMPR1B	NDUFS1
CXCL9	CA5B
EGF	HSD17B8
INHBE	FITM2
LGR5	SLC22A11
CELA1	AL596223.2
PIK3R5	EVC
VAV1	HERPUD1
IL19	SNX2
GPR32	C7orf61
XCL1	A1CF
XCL2	SLC25A4
NR1I3	ZNF396
ACKR3	ITPRID2
ACKR2	CX3CL1
VIP	HADH
GNRH1	ALAD
PMP2	AL136115.2
CER1	PCCA
IFNK	ATP6V1A
ADM	ENAM
HTR3B	RUNDC3A-AS1
PTH	LINC01234
BMP6	CEP68
CD8A	AQP1
RAET1L	KLHDC7B-DT
CXCL13	NDFIP1
GDF6	CAB39L
SST	CYP51A1
TNFRSF14	PAFAH2
CD1D	EIF4EBP2
CD1A	ACADM
FCER1G	DENND11
GIP	TTYH1
ITGB2	AC090337.1
LCN1	MCRIP2P1
CD3G	PLEKHF2
CCR5	ASIC3
PTH1R	HOTAIRM1
PTGER1	PGAP4
PGLYRP2	CRYL1
SSTR5	AC012213.3
INHBB	PABPC1L
TAFA4	FAM110C
CTLA4	MAML2
ICOS	LNX2
ALB	ENPP5
CXCL5	DMRTA1
UCN	PLPP3
ESM1	ANXA8
FABP7	EMX2
TSHR	PIP5KL1
MBL2	C1orf210
CRABP1	IRF6
CHP2	AL355796.1
GREM1	CCSER1
NOD2	AC104046.1
CD3D	NIPAL3
KIR3DL1	KIF13B
ANGPTL4	MPP7
PTGDR	TOLLIP
MTNR1A	DDAH1
CXCL10	LDHD
CXCL11	AC012379.1
NR0B1	MXD3
RNASE2	TLR3
RNASE3	MGAM
S100G	DHRS12
FABP6	SLC16A9
OBP2B	OSBPL1A
APLN	IFT88
FGA	AC124854.1
S100Z	FBXL6
SCG2	AC090286.1
CD8B	AC116407.4
CCL11	AC005785.1
PRL	NTN4
ISG20	TFAP2A
CXCR6	ATP6V1G1
AZU1	AC020907.4
NPPA	AC080013.3
BDNF	FAHD1
UMODL1	DONSON
DEFB125	AC090877.1
HLA-DQB1	AKAP6
CCR8	NALCN-AS1
PRF1	HERC3
AGTR2	OTX1
IFNL1	TLN2
EPGN	AC005261.3
PMCH	HJURP
KLRC4	SOWAHB
FAM3B	EZR
SH2D1A	AC061992.2
GDF3	TRPV3
MC2R	CLCN5
HTR3D	FNIP2
DEFB132	AC026462.3
CXCR3	SPDEF
TNFRSF4	ASNS
TNFRSF18	RPL29P14
TMPRSS6	FRMPD2
CCK	VPS37D
PDCD1	MTHFS
KIR2DL4	AFG3L2
S100A14	NUMBL
NCR1	LINC00605
CTSE	AL596087.2
CGB7	SOWAHC
PRTN3	SCAPER
ESRRG	CAVIN2
TLR7	WARS2
HLA-DQA1	AP003352.1
S100A2	TRHDE
IL27	ADH5
GALP	KLHL36
NMB	TNFRSF10A
AVPR1B	CDC14B
CARD11	KCNK5
LPA	FBXO21
PLXNB3	TRUB2
CD247	FKBP11
CD3E	ARHGDIG
RORB	PLS1
FCGR3A	AC002398.1
AGER	AC006270.1
LILRB3	CCNG1
HLA-G	COL4A4
HLA-F	MRTFA-AS1
CRLF2	RORA
KLRC2	SNORD100
KLRC3	TOB2
IGKJ5	AL158834.2
IGLV4-69	AL138831.3
IGLV6-57	RIN2
IGLV10-54	HS1BP3-IT1
IGLV1-51	AC121338.2
IGLV1-47	TMEM135
IGLV7-46	ATXN7L2
IGLV1-40	PRUNE2
IGLV3-32	ACVR2A
IGLV3-21	SCP2
IGLV3-19	KCNN4
IGLV3-12	HIBCH
IGLV3-10	Z98257.1
IGLJ1	AL357140.2
IGLC3	MAT2B
IGLC7	LINC01843
TRGV4	MRPL49
TRBV6-1	EPB41L1
TRBV4-1	AL603839.4
TRBV9	SETD3
TRBV10-1	CLYBL
TRBV11-1	AC120349.1
TRBV6-5	LINC02577
TRBV6-6	VPS11
TRBV5-5	UBE2C
TRBV7-6	NFU1
TRBV5-6	MIR7111
TRBV5-1	ADGRG1
TRBV4-2	ABHD6
TRBV19	AC061999.1
TRBV20-1	FLRT3
TRBV24-1	GLYATL1
TRBC1	LRBA
TRBV27	GABBR1
TRBV28	KIAA1549
TRBJ2-1	AL713899.1
TRBJ2-2	CALCRL
TRBJ2-3	LINC01507
TRBJ2-4	MIGA1
TRBJ2-7	AC002451.1
TRBC2	FRMD3
TRAV2	EMCN
TRAV3	AC243562.2
TRAV4	MYG1-AS1
TRAV5	KRT15
TRAV6	IMPA2
TRAV8-1	MICU2
TRAV10	IGDCC4
TRAV12-1	AC069200.1
TRAV8-3	SOX6
TRAV13-1	PLCL1
TRAV12-2	LINC02625
TRAV8-4	PRKCE
TRAV13-2	SLC1A1
TRAV14DV4	SAA4
TRAV9-2	STEAP3
TRAV12-3	DYNLL1P4
TRAV8-6	AC012236.1
TRAV16	SH3BGRL2
TRAV17	CRHBP
TRAV19	ZNF658
TRAV20	XPC
TRAV21	BARX1
TRDV1	UGT2A3
TRAV24	OVOL1
TRAV25	TMEM25
TRAV26-1	MOAP1
TRAV27	AC145423.2
TRAV29DV5	SLC3A1
TRAV26-2	ZNF627
TRAV34	SLC10A2
TRAV35	AC105105.3
TRAV36DV7	PKP4
TRAV38-1	FCER1A
TRAV40	AC015849.1
TRAV41	TNFRSF19
TRDC	AC135050.1
TRAJ31	MAST4
TRAJ18	TOM1L1
TRAJ17	DNAJB14
TRAJ16	CTBP2
TRAJ12	GPR160
TRAJ10	FRK
TRAJ6	GIN1
TRAJ5	AC007637.1
TRAJ4	TMEM59
TRAJ3	EHHADH
TRAJ2	HHLA2
TRAJ1	TMEM82
IGHG1	TCIRG1
IGHG3	PURA
IGHM	AC099489.1
IGHV6-1	SUGCT
IGHV1-3	WDR31
IGHV3-20	ECI2
IGHV3-21	CLTRN
IGHV1-24	ZNF189
IGHV3-33	AP000240.1
IGHV1-46	RNF20
IGHV3-48	ARL6IP4
IGHV3-49	CDKL2
IGHV3-66	DPP4
IGHV1-69	DLX4
IGHV3-73	CFAP161
LAT	PARD3B
KLRK1	VAC14-AS1
LTB4R	FNBP1L
LTB4R2	SAP30L
GCGR	AL161782.1
PLXNA4	ATP11A
KIR2DS4	SLC40A1
IGLV9-49	SPTBN1
IGHV3-64	FUT6
HLA-DPB1	ENPEP
TDGF1P3	ACVR2B-AS1
TRBV2	SERBP1P3
LTA	TMEM220
TRGC2	TMEM192
IFNA14	DMGDH
ORM2	IGBP1-AS1
IGKV3D-7	PPP1R21
ORM1	DLGAP1-AS2
TRBV10-2	ANKRD36BP2
TRBV5-4	RAG1
TRBV29-1	RIMKLA
TRGV2	TMEM38B
TRBV30	SIPA1L1
HLA-DQA2	AC125611.1
TRBV3-1	AC095055.1
APOBEC3G	ZNF14
IGKV1-37	CDC42SE2
IGKV1D-33	LYRM7
KIR3DL2	ACADSB
HLA-DOB	PHOSPHO2
TDGF1	LINC00271
IGKV1D-16	MPP5
IGKV3-11	VWA8
TRBV11-2	AC007938.3
IGKV1-33	NDUFB6
IGKV2D-28	AC092964.1
KIR2DL3	ATP2B3
IGKV2-28	RASEF
APOBEC3C	F2RL1
TRBV7-7	SERPINA3
TRBV7-4	AC103706.1
IGKV1-13	SUCLA2
TRAV1-1	TMEM150C
TRAV1-2	ATP6V1C2
MMP12	PANK1
IGHV3-30	CYFIP2
CCL5	AUH
TRBV12-3	ZNF704
TRBV12-5	PDIA2
CCL4	CNNM3
CCL18	SLC16A12
TRBV14	LAMTOR3
TRBV10-3	MED7
CCL4L2	ITGA6
TRBV13	MYCBPAP
TRBV18	NPEPL1
TRBV11-3	CGN
TRBV15	AP001528.2
TRBV12-4	SLC27A2
TRAC	CYP4V2
TRBV7-9	FZD1
CKLF	IQUB
TAFA5	AC079210.1
IGLC6	OGDH
IGKV3D-15	AF230666.2
IGHV4-59	SHOX2
IGHV3-74	GPR108
IGKV6D-21	GNG7
IGHV3-72	TRMO
FGF7P6	CRIM1
LTB	PRDX3
HLA-DPA1	PTPN3
IGHV4-31	TLCD1
TAPBP	NAPEPLD
IGHV3-43	NR3C2
HLA-B	PINK1
IGKV2D-30	GLUD2
IGKV1D-8	AC004000.1
DEFA3	MRPS18C
IGKV1-6	RETSAT
IGKV3-20	CHRM3
IGKV1-17	AC078909.2
TNFRSF13B	ZNF503-AS1
IGKV1-8	CC2D2A
IGKV1-16	CLDN10
MIF	SHROOM4
IGKV2-24	TMEM106B
IGKV2D-24	AP001372.2
IGKV1-9	LINC00845
KIR3DL3	TPRG1L
IGKV1-39	CERT1
HLA-DMB	LYG2
IGKV1D-43	PRKAA2
IGKV1D-17	DLAT
IGHJ3	CPLANE2
IGKV3-7	FBXO3
IGKV2-30	AP1AR
IGKV2D-29	KDF1
IGKV1-5	C3P1
IL10RB	EMX2OS
LEFTY1	RHBDD3
IGKV3-15	HSPG2
IGKV1-27	ARHGAP24
INSL3	TSPYL1
IGKV2D-40	MMAA
IGKV1D-39	SLC44A3
TRBV6-7	ARMC12
TRDV3	KL
MC1R	AKTIP
TUBB3	U47924.3
GH1	PAIP2B
MIA	KCNN3
TMSB15B	THRB
IGHV2-70	AC027373.1
CCL23	SLC4A4
CCL3L3	AC025171.4
IGKV1D-13	AC048341.2
IGHV4-4	AR
CCL3	BBOX1
IGLV2-8	IBA57
TRAJ37	U62317.3
IGKV1D-12	ARHGAP10
TRBV16	DQX1
TRAJ36	AC069503.2
	KCNJ15
	DSTN
	NEBL
	MATN4
	KIF18B
	SNORA33
	KIF1C-AS1
	ALDH6A1
	AC019080.3
	LIFR
	RUNDC3B
	AC105235.1
	SLC47A1
	MRPL50
	GAREM1
	ITIH4
	HMGCLL1
	ZNF366
	OTUD7A
	PEBP4
	ZNF252P
	HLF
	CPEB4
	IGBP1
	WFDC3
	HADHB
	SLC6A19
	AC092651.1
	SLC2A9
	AC010973.2
	HSPA4L
	RNA5SP108
	OR2B6
	SCAT2
	ABCB7
	IQGAP2
	ITGA8
	ZC2HC1C
	PGPEP1
	SDHB
	AMOT
	CEACAM1
	HYAL1
	METTL24
	TOMM20
	HNMT
	RNF185
	CDADC1
	MYL3
	PHYHIPL
	FMO1
	BSPRY
	LMBRD1
	AL356273.3
	EN2
	SBF2
	C4orf19
	NBR1
	PSAT1
	RAB3IP
	SMIM19
	RGP1
	PABPC1P3
	GALK2
	NCOA4
	AC027612.1
	RBM47
	BBS12
	AC084759.3
	LINC00520
	ZNF844
	CBR4
	ZNF611
	ELOVL7
	UBE2D3P1
	PLG
	SYNJ2BP
	HS1BP3
	SIK2
	TEK
	COL7A1
	MRPS18B
	SNX30
	SLC7A5
	CPNE3
	C11orf54
	GBA3
	ANK3
	GNE
	ACAA2
	RNF13
	ZNF549
	DAB2IP
	NDFIP2
	PLEKHA7
	GHR
	SEPHS2
	HHIPL2
	MYORG
	AL050309.1
	NT5DC1
	LRRC1
	PPIAP40
	DBT
	ITPKA
	CRY2
	HAO2
	PAQR5
	GPAT3
	AJAP1
	TAF10
	DNAH17
	LINC01671
	SNX29
	AL035413.1
	TMEM92-AS1
	MBLAC2
	GIPC2
	SUSD4
	ST13
	AL158151.4
	WFDC10B
	MYLIP
	PATJ
	AC069549.1
	FBXO34
	ASTN2
	Z99289.2
	SLC22A4
	DIAPH1
	PTPRG
	CAT
	SLC35D2
	TINCR
	TDRD7
	SLC22A8
	COL22A1
	CCNDBP1
	CRAT
	PECR
	ZNF658B
	AL390037.1
	ZC3H12C
	CYP3A7
	FBF1
	SAP25
	KBTBD3
	RIT1
	ACOX1
	ZCCHC14
	ILVBL
	FAM160A1
	NEDD4L
	GJB1
	G6PC
	APOOL
	B3GNTL1
	PRELID2
	LRPPRC
	ADCY9
	ESD
	CDHR4
	WDR72
	SAMM50
	RPLP0P2
	ZHX1-C8orf76
	LMTK2
	SESTD1
	ABCC4
	AL109741.1
	DMRT3
	MYO6
