# Supplementary material for: Construction and verification of a novel prognostic risk model for kidney renal clear cell carcinoma based on immunity-related genes
Source: Front Genet. 2023 Jan 20;14:1107294. doi: 10.3389/fgene.2023.1107294 (PMC9895858; doi:10.3389/fgene.2023.1107294)
Supplement: Supplementary file 15 [file Table8.XLSX]

## Sheet: table S7 LASSO Cox
Table S7 The Lasso regression analysis in immune genes
Gene	Coef
PAEP	0.06696
PI3	0.0274454
SAA2	-0.174119
SAA1	0.181921
IL20RB	0.037654
IFI30	0.345887
